# Supplementary material for: Aspirin‐Mediated Acetylation of SIRT1 Maintains Intestinal Immune Homeostasis
Source: Adv Sci (Weinh). 2024 Mar 14;11(19):2306378. doi: 10.1002/advs.202306378 (PMC11109641; doi:10.1002/advs.202306378)
Supplement: Supplementary file 2 — Supporting Information [file ADVS-11-2306378-s002.xlsx]

## Sheet: Sheet details
Sheet title	Description
Acetyl (K)sites_DMSO	AcK peptides detected by Proteome discoverer from the raw file
Acetyl (K)sites_D3	AcK peptides detected by Proteome discoverer from the raw file
D0_sites_DMSO	1126 unlabelled acetylation sites identified from DMSO treated cells
D0_sites_D3	2930 unlabelled acetylation sites identified from aspirin-d3 treated cells
D3_sites_DMSO	6 D3 acetylation sites identified from DMSO treated cells
D3_sites_D3	31002 D3 acetylation sites identified from aspirin-d3 treated cells
	Highlighted sheet is referred to in the text as the Aspirin mediated lysine acetylome

## Sheet: Acetyl (K)sites_DMSO
Checked	Protein FDR Confidence: Combined	Master	Accession	Description	Exp. q-value: Combined	Sum PEP Score	Coverage [%]	# Peptides	# Isoforms	# PSMs	# Unique Peptides	# AAs	MW [kDa]	calc. pI	Score Sequest HT: Sequest HT	# Peptides (by Search Engine): Sequest HT	# Protein Pathway Groups	Found in Sample: [S1] F1: Sample	Found in Sample: [S2] F2: Sample	Found in Sample: [S3] F3: Sample	Found in Sample: [S4] F4: Sample	Found in Sample: [S5] F5: Sample	Found in Sample: [S6] F6: Sample	# Protein Groups	Modifications
FALSE	High	Master Protein	P62805	Histone H4 OS=Homo sapiens OX=9606 GN=H4C1 PE=1 SV=2	0	61	70	14	22	380	14	103	11.4	11.36	718.54	14	0	High	High	High	High	High	High	1	Acetyl [K6; K9; K13; K17; K32; K60; K78; K92]
	Checked	Confidence	Annotated Sequence	Modifications	Qvality PEP	Qvality q-value	# Protein Groups	# Proteins	# Isoforms	# PSMs	Master Protein Accessions	Positions in Master Proteins	Modifications in Master Proteins	# Missed Cleavages	Theo. MH+ [Da]	Found in Sample: [S1] F1: Sample	Found in Sample: [S2] F2: Sample	Found in Sample: [S3] F3: Sample	Found in Sample: [S4] F4: Sample	Found in Sample: [S5] F5: Sample	Found in Sample: [S6] F6: Sample	Confidence (by Search Engine): Sequest HT	Percolator q-Value (by Search Engine): Sequest HT	Percolator PEP (by Search Engine): Sequest HT	XCorr (by Search Engine): Sequest HT
	FALSE	High	[R].DAVTYTEHAKR.[K]	1xAcetyl [K10]	0.000462652	0.0014403	1	1	1	2	P62805	P62805 [69-79]	P62805 1xAcetyl [K78]	1	1332.65	Not Found	Not Found	Not Found	Not Found	High	Not Found	High	0.002564	0.001385	2.13
	FALSE	High	[R].DNIQGITKPAIR.[R]	1xAcetyl [K8]	0.00317574	0.00191727	1	1	1	2	P62805	P62805 [25-36]	P62805 1xAcetyl [K32]	1	1367.76	Not Found	Not Found	Not Found	High	Not Found	Not Found	High	0.004274	0.009243	2.2
	FALSE	High	[K].GGKGLGKGGAK.[R]	2xAcetyl [K3; K7]	0.00345852	0.00191727	1	1	1	29	P62805	P62805 [7-17]	P62805 2xAcetyl [K9; K13]	2	1013.57	High	High	High	Not Found	Not Found	Not Found	High	0.004386	0.004386	2.1
	FALSE	High	[K].GGKGLGKGGAKR.[H]	1xAcetyl [K7]	0.0692355	0.00616184	1	1	1	1	P62805	P62805 [7-18]	P62805 1xAcetyl [K13]	3	1127.66	Not Found	Not Found	Not Found	Not Found	Not Found	High	High	0.007639	0.075	2.09
	FALSE	High	[K].GGKGLGKGGAKR.[H]	3xAcetyl [K3; K7; K11]	4.52985e-05	0.0014403	1	1	1	47	P62805	P62805 [7-18]	P62805 3xAcetyl [K9; K13; K17]	3	1211.69	High	High	High	Not Found	Not Found	High	High	0.001156	8.999e-05	3.12
	FALSE	High	[R].GKGGKGLGK.[G]	1xAcetyl [K5]	0.0192374	0.002794	1	1	1	2	P62805	P62805 [5-13]	P62805 1xAcetyl [K9]	2	843.505	Not Found	Not Found	Not Found	Not Found	High	High	High	0.002924	0.0344	1.85
	FALSE	High	[R].GKGGKGLGK.[G]	2xAcetyl [K2; K5]	0.000149713	0.0014403	1	1	1	82	P62805	P62805 [5-13]	P62805 2xAcetyl [K6; K9]	2	885.515	High	Not Found	Not Found	Not Found	Not Found	High	High	0.001156	0.0002707	2.5
	FALSE	High	[R].GKGGKGLGKGGAK.[R]	2xAcetyl [K]	0.00149157	0.0014403	1	1	3	4	P62805	P62805 [5-17]	P62805 2xAcetyl [K]	3	1198.69	High	Not Found	Not Found	Not Found	Not Found	High	High	0.001156	0.002242	3.7
	FALSE	High	[R].GKGGKGLGKGGAK.[R]	3xAcetyl [K5; K9; K]	3.93696e-05	0.0014403	1	1	2	27	P62805	P62805 [5-17]	P62805 3xAcetyl [K9; K13; K]	3	1240.7	High	High	Not Found	Not Found	Not Found	High	High	0.004386	5.485e-05	3.05
	FALSE	High	[R].GKGGKGLGKGGAKR.[H]	2xAcetyl [K5; K9]	0.000545454	0.0014403	1	1	1	3	P62805	P62805 [5-18]	P62805 2xAcetyl [K9; K13]	4	1354.79	High	High	Not Found	Not Found	Not Found	High	High	0.001156	0.0008893	3.28
	FALSE	High	[R].GKGGKGLGKGGAKR.[H]	3xAcetyl [K2; K5; K9]	6.03366e-05	0.0014403	1	1	1	3	P62805	P62805 [5-18]	P62805 3xAcetyl [K6; K9; K13]	4	1396.8	High	High	Not Found	Not Found	Not Found	High	High	0.001156	0.0001174	2.6
	FALSE	High	[K].GLGKGGAK.[CR]	1xAcetyl [K4]	0.00831261	0.00224277	1	2	1	44	P62805	P62805 [10-17]	P62805 1xAcetyl [K13]	1	729.425	Not Found	Not Found	Not Found	Not Found	Not Found	High	High	0.001156	0.01084	1.75
	FALSE	High	[K].GLGKGGAKR.[H]	2xAcetyl [K4; K8]	0.00203537	0.0014403	1	1	1	120	P62805	P62805 [10-18]	P62805 2xAcetyl [K13; K17]	2	927.537	High	High	High	Not Found	High	High	High	0.001156	0.002983	1.87
	FALSE	High	[R].GVLKVFLENVIR.[D]	1xAcetyl [K4]	5.40631e-05	0.0014403	1	1	1	1	P62805	P62805 [57-68]	P62805 1xAcetyl [K60]	1	1428.86	Not Found	Not Found	Not Found	Not Found	Not Found	High	High	0.001156	0.0001061	2.27
	FALSE	High	[K].TVTAMDVVYALKR.[Q]	1xAcetyl [K12]; 1xOxidation [M5]	0.0025193	0.00191727	1	1	1	1	P62805	P62805 [81-93]	P62805 1xAcetyl [K92]	1	1524.81	Not Found	Not Found	Not Found	Not Found	High	Not Found	High	0.002564	0.006093	2.07
FALSE	High	Master Protein	Q16778	Histone H2B type 2-E OS=Homo sapiens OX=9606 GN=H2BC21 PE=1 SV=3	0	56.847	61	17	22	136	1	126	13.9	10.32	270.15	17	0	Not Found	Not Found	Not Found	Not Found	High	Not Found	1	Acetyl [K6; K12; K13; K16; K17; K21; K24; K109; K117; K121]; Met-loss [N-Term]; Met-loss+Acetyl [N-Term]
	Checked	Confidence	Annotated Sequence	Modifications	Qvality PEP	Qvality q-value	# Protein Groups	# Proteins	# Isoforms	# PSMs	Master Protein Accessions	Positions in Master Proteins	Modifications in Master Proteins	# Missed Cleavages	Theo. MH+ [Da]	Found in Sample: [S1] F1: Sample	Found in Sample: [S2] F2: Sample	Found in Sample: [S3] F3: Sample	Found in Sample: [S4] F4: Sample	Found in Sample: [S5] F5: Sample	Found in Sample: [S6] F6: Sample	Confidence (by Search Engine): Sequest HT	Percolator q-Value (by Search Engine): Sequest HT	Percolator PEP (by Search Engine): Sequest HT	XCorr (by Search Engine): Sequest HT
	FALSE	High	[K].AVTKAQK.[K]	1xAcetyl [K4]	0.00192673	0.0014403	3	13	1	42	Q16778; P58876; Q8N257	Q16778 [18-24]; P58876 [18-24]; Q8N257 [18-24]	Q16778 1xAcetyl [K21]; P58876 1xAcetyl [K21]; Q8N257 1xAcetyl [K21]	1	787.467	Not Found	Not Found	Not Found	Not Found	High	Not Found	High	0.002564	0.004821	1.8
	FALSE	High	[K].AVTKAQKK.[D]	1xAcetyl [K4]	0.00816221	0.00224277	3	13	1	1	Q16778; P58876; Q8N257	Q16778 [18-25]; P58876 [18-25]; Q8N257 [18-25]	Q16778 1xAcetyl [K21]; P58876 1xAcetyl [K21]; Q8N257 1xAcetyl [K21]	2	915.562	Not Found	Not Found	Not Found	Not Found	Not Found	High	High	0.001156	0.01069	1.72
	FALSE	High	[K].AVTKAQKK.[D]	2xAcetyl [K4; K7]	0.0262072	0.00353869	3	13	1	3	Q16778; P58876; Q8N257	Q16778 [18-25]; P58876 [18-25]; Q8N257 [18-25]	Q16778 2xAcetyl [K21; K24]; P58876 2xAcetyl [K21; K24]; Q8N257 2xAcetyl [K21; K24]	2	957.573	High	Not Found	Not Found	Not Found	Not Found	High	High	0.00354	0.02508	2.63
	FALSE	High	[K].AVTKAQKKDGK.[K]	1xAcetyl [K4]	0.0071828	0.00191727	3	12	1	1	Q16778; P58876; Q8N257	Q16778 [18-28]; P58876 [18-28]; Q8N257 [18-28]	Q16778 1xAcetyl [K21]; P58876 1xAcetyl [K21]; Q8N257 1xAcetyl [K21]	3	1215.71	Not Found	Not Found	Not Found	Not Found	High	Not Found	High	0.002564	0.01512	2.17
	FALSE	High	[K].AVTKYTSSK.[-]	1xAcetyl [K4]	0.030856	0.0039873	5	13	1	1	Q16778; Q5QNW6; P33778; P58876; Q8N257	Q16778 [118-126]; Q5QNW6 [118-126]; P33778 [118-126]; P58876 [118-126]; Q8N257 [118-126]	Q16778 1xAcetyl [K121]; Q5QNW6 1xAcetyl [K121]; P33778 1xAcetyl [K121]; P58876 1xAcetyl [K121]; Q8N257 1xAcetyl [K121]	1	1026.55	Not Found	Not Found	High	Not Found	Not Found	Not Found	High	0.00335	0.02858	1.4
	FALSE	High	[K].GSKKAVTKAQK.[K]	3xAcetyl [K3; K4; K8]	0.00163437	0.0014403	3	13	1	2	Q16778; P58876; Q8N257	Q16778 [14-24]; P58876 [14-24]; Q8N257 [14-24]	Q16778 3xAcetyl [K16; K17; K21]; P58876 3xAcetyl [K16; K17; K21]; Q8N257 3xAcetyl [K16; K17; K21]	3	1271.73	High	Not Found	High	Not Found	Not Found	Not Found	High	0.00335	0.001838	1.73
	FALSE	High	[K].HAVSEGTKAVTK.[Y]	1xAcetyl [K8]	0.00529755	0.00191727	5	16	1	2	Q16778; Q5QNW6; P33778; P58876; Q8N257	Q16778 [110-121]; Q5QNW6 [110-121]; P33778 [110-121]; P58876 [110-121]; Q8N257 [110-121]	Q16778 1xAcetyl [K117]; Q5QNW6 1xAcetyl [K117]; P33778 1xAcetyl [K117]; P58876 1xAcetyl [K117]; Q8N257 1xAcetyl [K117]	1	1269.68	Not Found	Not Found	Not Found	Not Found	Not Found	High	High	0.001156	0.007172	3.16
	FALSE	High	[K].KAVTKAQK.[K]	1xAcetyl [K5]	0.00632075	0.00191727	3	13	1	4	Q16778; P58876; Q8N257	Q16778 [17-24]; P58876 [17-24]; Q8N257 [17-24]	Q16778 1xAcetyl [K21]; P58876 1xAcetyl [K21]; Q8N257 1xAcetyl [K21]	2	915.562	Not Found	High	Not Found	High	High	High	High	0.001156	0.008441	3.09
	FALSE	High	[K].KAVTKAQK.[K]	2xAcetyl [K1; K5]	0.000160102	0.0014403	3	13	1	39	Q16778; P58876; Q8N257	Q16778 [17-24]; P58876 [17-24]; Q8N257 [17-24]	Q16778 2xAcetyl [K17; K21]; P58876 2xAcetyl [K17; K21]; Q8N257 2xAcetyl [K17; K21]	2	957.573	Not Found	Not Found	Not Found	Not Found	Not Found	High	High	0.001156	0.0002872	2.42
	FALSE	High	[K].KAVTKAQKK.[D]	2xAcetyl [K5; K8]	0.000156243	0.0014403	3	13	1	3	Q16778; P58876; Q8N257	Q16778 [17-25]; P58876 [17-25]; Q8N257 [17-25]	Q16778 2xAcetyl [K21; K24]; P58876 2xAcetyl [K21; K24]; Q8N257 2xAcetyl [K21; K24]	3	1085.67	Not Found	Not Found	Not Found	Not Found	Not Found	High	High	0.001156	0.0002815	3.2
	FALSE	High	[K].KGSKKAVTK.[AV]	2xAcetyl [K4; K5]	0.000825708	0.0014403	4	14	1	5	Q16778; Q5QNW6; P58876; Q8N257	Q16778 [13-21]; Q5QNW6 [13-21]; P58876 [13-21]; Q8N257 [13-21]	Q16778 2xAcetyl [K16; K17]; Q5QNW6 2xAcetyl [K16; K17]; P58876 2xAcetyl [K16; K17]; Q8N257 2xAcetyl [K16; K17]	3	1030.63	Not Found	Not Found	Not Found	Not Found	High	Not Found	High	0.002564	0.002294	3.15
	FALSE	High	[K].KGSKKAVTK.[AV]	3xAcetyl [K1; K4; K5]	0.000482829	0.0014403	4	14	1	9	Q16778; Q5QNW6; P58876; Q8N257	Q16778 [13-21]; Q5QNW6 [13-21]; P58876 [13-21]; Q8N257 [13-21]	Q16778 3xAcetyl [K13; K16; K17]; Q5QNW6 3xAcetyl [K13; K16; K17]; P58876 3xAcetyl [K13; K16; K17]; Q8N257 3xAcetyl [K13; K16; K17]	3	1072.64	High	Not Found	Not Found	Not Found	Not Found	High	High	0.001156	0.0007959	2.84
	FALSE	High	[K].KGSKKAVTKAQK.[K]	3xAcetyl [K4; K5; K9]	0.0262072	0.00353869	3	13	1	3	Q16778; P58876; Q8N257	Q16778 [13-24]; P58876 [13-24]; Q8N257 [13-24]	Q16778 3xAcetyl [K16; K17; K21]; P58876 3xAcetyl [K16; K17; K21]; Q8N257 3xAcetyl [K16; K17; K21]	4	1399.83	High	High	Not Found	Not Found	Not Found	Not Found	High	0.00354	0.02508	3.27
	FALSE	High	[R].LLLPGELAKHAVSEGTK.[A]	1xAcetyl [K9]	1.72808e-05	0.0014403	5	16	1	3	Q16778; Q5QNW6; P33778; P58876; Q8N257	Q16778 [101-117]; Q5QNW6 [101-117]; P33778 [101-117]; P58876 [101-117]; Q8N257 [101-117]	Q16778 1xAcetyl [K109]; Q5QNW6 1xAcetyl [K109]; P33778 1xAcetyl [K109]; P58876 1xAcetyl [K109]; Q8N257 1xAcetyl [K109]	1	1805.02	Not Found	High	Not Found	Not Found	Not Found	High	High	0.004386	2.579e-05	2.84
	FALSE	High	[-].MPEPAKSAPAPK.[K]	1xAcetyl [K6]; 1xMet-loss [N-Term]	9.33319e-06	0.0014403	1	5	1	3	Q16778	Q16778 [1-12]	Q16778 1xAcetyl [K6]; 1xMet-loss [N-Term]	1	1134.62	Not Found	Not Found	Not Found	Not Found	High	Not Found	High	0.002564	4.611e-05	2.1
	FALSE	High	[-].MPEPAKSAPAPK.[K]	1xAcetyl [K6]; 1xMet-loss+Acetyl [N-Term]	0.0618708	0.00590115	1	5	1	1	Q16778	Q16778 [1-12]	Q16778 1xAcetyl [K6]; 1xMet-loss+Acetyl [N-Term]	1	1176.63	Not Found	Not Found	Not Found	Not Found	High	Not Found	High	0.003643	0.09851	1.27
	FALSE	High	[K].SAPAPKKGSKK.[A]	3xAcetyl [K6; K7; K10]	0.0120481	0.00224277	5	13	1	3	Q16778; Q5QNW6; P33778; P58876; Q8N257	Q16778 [7-17]; Q5QNW6 [7-17]; P33778 [7-17]; P58876 [7-17]; Q8N257 [7-17]	Q16778 3xAcetyl [K12; K13; K16]; Q5QNW6 3xAcetyl [K12; K13; K16]; P33778 3xAcetyl [K12; K13; K16]; P58876 3xAcetyl [K12; K13; K16]; Q8N257 3xAcetyl [K12; K13; K16]	3	1224.69	Not Found	Not Found	Not Found	Not Found	Not Found	High	High	0.001156	0.01526	1.27
FALSE	High	Master Protein	P58876	Histone H2B type 1-D OS=Homo sapiens OX=9606 GN=H2BC5 PE=1 SV=2	0	55.715	61	17	21	138	1	126	13.9	10.32	275.29	17	0	Not Found	Not Found	Not Found	Not Found	High	Not Found	1	Acetyl [K6; K12; K13; K16; K17; K21; K24; K109; K117; K121]; Met-loss [N-Term]
	Checked	Confidence	Annotated Sequence	Modifications	Qvality PEP	Qvality q-value	# Protein Groups	# Proteins	# Isoforms	# PSMs	Master Protein Accessions	Positions in Master Proteins	Modifications in Master Proteins	# Missed Cleavages	Theo. MH+ [Da]	Found in Sample: [S1] F1: Sample	Found in Sample: [S2] F2: Sample	Found in Sample: [S3] F3: Sample	Found in Sample: [S4] F4: Sample	Found in Sample: [S5] F5: Sample	Found in Sample: [S6] F6: Sample	Confidence (by Search Engine): Sequest HT	Percolator q-Value (by Search Engine): Sequest HT	Percolator PEP (by Search Engine): Sequest HT	XCorr (by Search Engine): Sequest HT
	FALSE	High	[K].AVTKAQK.[K]	1xAcetyl [K4]	0.00192673	0.0014403	3	13	1	42	Q16778; P58876; Q8N257	Q16778 [18-24]; P58876 [18-24]; Q8N257 [18-24]	Q16778 1xAcetyl [K21]; P58876 1xAcetyl [K21]; Q8N257 1xAcetyl [K21]	1	787.467	Not Found	Not Found	Not Found	Not Found	High	Not Found	High	0.002564	0.004821	1.8
	FALSE	High	[K].AVTKAQKK.[D]	1xAcetyl [K4]	0.00816221	0.00224277	3	13	1	1	Q16778; P58876; Q8N257	Q16778 [18-25]; P58876 [18-25]; Q8N257 [18-25]	Q16778 1xAcetyl [K21]; P58876 1xAcetyl [K21]; Q8N257 1xAcetyl [K21]	2	915.562	Not Found	Not Found	Not Found	Not Found	Not Found	High	High	0.001156	0.01069	1.72
	FALSE	High	[K].AVTKAQKK.[D]	2xAcetyl [K4; K7]	0.0262072	0.00353869	3	13	1	3	Q16778; P58876; Q8N257	Q16778 [18-25]; P58876 [18-25]; Q8N257 [18-25]	Q16778 2xAcetyl [K21; K24]; P58876 2xAcetyl [K21; K24]; Q8N257 2xAcetyl [K21; K24]	2	957.573	High	Not Found	Not Found	Not Found	Not Found	High	High	0.00354	0.02508	2.63
	FALSE	High	[K].AVTKAQKKDGK.[K]	1xAcetyl [K4]	0.0071828	0.00191727	3	12	1	1	Q16778; P58876; Q8N257	Q16778 [18-28]; P58876 [18-28]; Q8N257 [18-28]	Q16778 1xAcetyl [K21]; P58876 1xAcetyl [K21]; Q8N257 1xAcetyl [K21]	3	1215.71	Not Found	Not Found	Not Found	Not Found	High	Not Found	High	0.002564	0.01512	2.17
	FALSE	High	[K].AVTKYTSSK.[-]	1xAcetyl [K4]	0.030856	0.0039873	5	13	1	1	Q16778; Q5QNW6; P33778; P58876; Q8N257	Q16778 [118-126]; Q5QNW6 [118-126]; P33778 [118-126]; P58876 [118-126]; Q8N257 [118-126]	Q16778 1xAcetyl [K121]; Q5QNW6 1xAcetyl [K121]; P33778 1xAcetyl [K121]; P58876 1xAcetyl [K121]; Q8N257 1xAcetyl [K121]	1	1026.55	Not Found	Not Found	High	Not Found	Not Found	Not Found	High	0.00335	0.02858	1.4
	FALSE	High	[K].GSKKAVTKAQK.[K]	3xAcetyl [K3; K4; K8]	0.00163437	0.0014403	3	13	1	2	Q16778; P58876; Q8N257	Q16778 [14-24]; P58876 [14-24]; Q8N257 [14-24]	Q16778 3xAcetyl [K16; K17; K21]; P58876 3xAcetyl [K16; K17; K21]; Q8N257 3xAcetyl [K16; K17; K21]	3	1271.73	High	Not Found	High	Not Found	Not Found	Not Found	High	0.00335	0.001838	1.73
	FALSE	High	[K].HAVSEGTKAVTK.[Y]	1xAcetyl [K8]	0.00529755	0.00191727	5	16	1	2	Q16778; Q5QNW6; P33778; P58876; Q8N257	Q16778 [110-121]; Q5QNW6 [110-121]; P33778 [110-121]; P58876 [110-121]; Q8N257 [110-121]	Q16778 1xAcetyl [K117]; Q5QNW6 1xAcetyl [K117]; P33778 1xAcetyl [K117]; P58876 1xAcetyl [K117]; Q8N257 1xAcetyl [K117]	1	1269.68	Not Found	Not Found	Not Found	Not Found	Not Found	High	High	0.001156	0.007172	3.16
	FALSE	High	[K].KAVTKAQK.[K]	1xAcetyl [K5]	0.00632075	0.00191727	3	13	1	4	Q16778; P58876; Q8N257	Q16778 [17-24]; P58876 [17-24]; Q8N257 [17-24]	Q16778 1xAcetyl [K21]; P58876 1xAcetyl [K21]; Q8N257 1xAcetyl [K21]	2	915.562	Not Found	High	Not Found	High	High	High	High	0.001156	0.008441	3.09
	FALSE	High	[K].KAVTKAQK.[K]	2xAcetyl [K1; K5]	0.000160102	0.0014403	3	13	1	39	Q16778; P58876; Q8N257	Q16778 [17-24]; P58876 [17-24]; Q8N257 [17-24]	Q16778 2xAcetyl [K17; K21]; P58876 2xAcetyl [K17; K21]; Q8N257 2xAcetyl [K17; K21]	2	957.573	Not Found	Not Found	Not Found	Not Found	Not Found	High	High	0.001156	0.0002872	2.42
	FALSE	High	[K].KAVTKAQKK.[D]	2xAcetyl [K5; K8]	0.000156243	0.0014403	3	13	1	3	Q16778; P58876; Q8N257	Q16778 [17-25]; P58876 [17-25]; Q8N257 [17-25]	Q16778 2xAcetyl [K21; K24]; P58876 2xAcetyl [K21; K24]; Q8N257 2xAcetyl [K21; K24]	3	1085.67	Not Found	Not Found	Not Found	Not Found	Not Found	High	High	0.001156	0.0002815	3.2
	FALSE	High	[K].KGSKKAVTK.[AV]	2xAcetyl [K4; K5]	0.000825708	0.0014403	4	14	1	5	Q16778; Q5QNW6; P58876; Q8N257	Q16778 [13-21]; Q5QNW6 [13-21]; P58876 [13-21]; Q8N257 [13-21]	Q16778 2xAcetyl [K16; K17]; Q5QNW6 2xAcetyl [K16; K17]; P58876 2xAcetyl [K16; K17]; Q8N257 2xAcetyl [K16; K17]	3	1030.63	Not Found	Not Found	Not Found	Not Found	High	Not Found	High	0.002564	0.002294	3.15
	FALSE	High	[K].KGSKKAVTK.[AV]	3xAcetyl [K1; K4; K5]	0.000482829	0.0014403	4	14	1	9	Q16778; Q5QNW6; P58876; Q8N257	Q16778 [13-21]; Q5QNW6 [13-21]; P58876 [13-21]; Q8N257 [13-21]	Q16778 3xAcetyl [K13; K16; K17]; Q5QNW6 3xAcetyl [K13; K16; K17]; P58876 3xAcetyl [K13; K16; K17]; Q8N257 3xAcetyl [K13; K16; K17]	3	1072.64	High	Not Found	Not Found	Not Found	Not Found	High	High	0.001156	0.0007959	2.84
	FALSE	High	[K].KGSKKAVTKAQK.[K]	3xAcetyl [K4; K5; K9]	0.0262072	0.00353869	3	13	1	3	Q16778; P58876; Q8N257	Q16778 [13-24]; P58876 [13-24]; Q8N257 [13-24]	Q16778 3xAcetyl [K16; K17; K21]; P58876 3xAcetyl [K16; K17; K21]; Q8N257 3xAcetyl [K16; K17; K21]	4	1399.83	High	High	Not Found	Not Found	Not Found	Not Found	High	0.00354	0.02508	3.27
	FALSE	High	[R].LLLPGELAKHAVSEGTK.[A]	1xAcetyl [K9]	1.72808e-05	0.0014403	5	16	1	3	Q16778; Q5QNW6; P33778; P58876; Q8N257	Q16778 [101-117]; Q5QNW6 [101-117]; P33778 [101-117]; P58876 [101-117]; Q8N257 [101-117]	Q16778 1xAcetyl [K109]; Q5QNW6 1xAcetyl [K109]; P33778 1xAcetyl [K109]; P58876 1xAcetyl [K109]; Q8N257 1xAcetyl [K109]	1	1805.02	Not Found	High	Not Found	Not Found	Not Found	High	High	0.004386	2.579e-05	2.84
	FALSE	High	[-].MPEPTKSAPAPK.[K]	1xAcetyl [K6]; 1xMet-loss [N-Term]	0.000205587	0.0014403	1	1	1	4	P58876	P58876 [1-12]	P58876 1xAcetyl [K6]; 1xMet-loss [N-Term]	1	1164.63	Not Found	Not Found	Not Found	Not Found	High	Not Found	High	0.002564	0.000685	1.82
	FALSE	High	[K].SAPAPKKGSKK.[A]	3xAcetyl [K6; K7; K10]	0.0120481	0.00224277	5	13	1	3	Q16778; Q5QNW6; P33778; P58876; Q8N257	Q16778 [7-17]; Q5QNW6 [7-17]; P33778 [7-17]; P58876 [7-17]; Q8N257 [7-17]	Q16778 3xAcetyl [K12; K13; K16]; Q5QNW6 3xAcetyl [K12; K13; K16]; P33778 3xAcetyl [K12; K13; K16]; P58876 3xAcetyl [K12; K13; K16]; Q8N257 3xAcetyl [K12; K13; K16]	3	1224.69	Not Found	Not Found	Not Found	Not Found	Not Found	High	High	0.001156	0.01526	1.27
FALSE	High	Master Protein	Q8N257	Histone H2B type 3-B OS=Homo sapiens OX=9606 GN=H2BU1 PE=1 SV=3	0	52.815	51	16	20	132	1	126	13.9	10.32	267.85	16	0	Not Found	Not Found	Not Found	Not Found	High	Not Found	1	Acetyl [K6; K12; K13; K16; K17; K21; K24; K109; K117; K121]; Met-loss [N-Term]
	Checked	Confidence	Annotated Sequence	Modifications	Qvality PEP	Qvality q-value	# Protein Groups	# Proteins	# Isoforms	# PSMs	Master Protein Accessions	Positions in Master Proteins	Modifications in Master Proteins	# Missed Cleavages	Theo. MH+ [Da]	Found in Sample: [S1] F1: Sample	Found in Sample: [S2] F2: Sample	Found in Sample: [S3] F3: Sample	Found in Sample: [S4] F4: Sample	Found in Sample: [S5] F5: Sample	Found in Sample: [S6] F6: Sample	Confidence (by Search Engine): Sequest HT	Percolator q-Value (by Search Engine): Sequest HT	Percolator PEP (by Search Engine): Sequest HT	XCorr (by Search Engine): Sequest HT
	FALSE	High	[K].AVTKAQK.[K]	1xAcetyl [K4]	0.00192673	0.0014403	3	13	1	42	Q16778; P58876; Q8N257	Q16778 [18-24]; P58876 [18-24]; Q8N257 [18-24]	Q16778 1xAcetyl [K21]; P58876 1xAcetyl [K21]; Q8N257 1xAcetyl [K21]	1	787.467	Not Found	Not Found	Not Found	Not Found	High	Not Found	High	0.002564	0.004821	1.8
	FALSE	High	[K].AVTKAQKK.[D]	1xAcetyl [K4]	0.00816221	0.00224277	3	13	1	1	Q16778; P58876; Q8N257	Q16778 [18-25]; P58876 [18-25]; Q8N257 [18-25]	Q16778 1xAcetyl [K21]; P58876 1xAcetyl [K21]; Q8N257 1xAcetyl [K21]	2	915.562	Not Found	Not Found	Not Found	Not Found	Not Found	High	High	0.001156	0.01069	1.72
	FALSE	High	[K].AVTKAQKK.[D]	2xAcetyl [K4; K7]	0.0262072	0.00353869	3	13	1	3	Q16778; P58876; Q8N257	Q16778 [18-25]; P58876 [18-25]; Q8N257 [18-25]	Q16778 2xAcetyl [K21; K24]; P58876 2xAcetyl [K21; K24]; Q8N257 2xAcetyl [K21; K24]	2	957.573	High	Not Found	Not Found	Not Found	Not Found	High	High	0.00354	0.02508	2.63
	FALSE	High	[K].AVTKAQKKDGK.[K]	1xAcetyl [K4]	0.0071828	0.00191727	3	12	1	1	Q16778; P58876; Q8N257	Q16778 [18-28]; P58876 [18-28]; Q8N257 [18-28]	Q16778 1xAcetyl [K21]; P58876 1xAcetyl [K21]; Q8N257 1xAcetyl [K21]	3	1215.71	Not Found	Not Found	Not Found	Not Found	High	Not Found	High	0.002564	0.01512	2.17
	FALSE	High	[K].AVTKYTSSK.[-]	1xAcetyl [K4]	0.030856	0.0039873	5	13	1	1	Q16778; Q5QNW6; P33778; P58876; Q8N257	Q16778 [118-126]; Q5QNW6 [118-126]; P33778 [118-126]; P58876 [118-126]; Q8N257 [118-126]	Q16778 1xAcetyl [K121]; Q5QNW6 1xAcetyl [K121]; P33778 1xAcetyl [K121]; P58876 1xAcetyl [K121]; Q8N257 1xAcetyl [K121]	1	1026.55	Not Found	Not Found	High	Not Found	Not Found	Not Found	High	0.00335	0.02858	1.4
	FALSE	High	[K].GSKKAVTKAQK.[K]	3xAcetyl [K3; K4; K8]	0.00163437	0.0014403	3	13	1	2	Q16778; P58876; Q8N257	Q16778 [14-24]; P58876 [14-24]; Q8N257 [14-24]	Q16778 3xAcetyl [K16; K17; K21]; P58876 3xAcetyl [K16; K17; K21]; Q8N257 3xAcetyl [K16; K17; K21]	3	1271.73	High	Not Found	High	Not Found	Not Found	Not Found	High	0.00335	0.001838	1.73
	FALSE	High	[K].HAVSEGTKAVTK.[Y]	1xAcetyl [K8]	0.00529755	0.00191727	5	16	1	2	Q16778; Q5QNW6; P33778; P58876; Q8N257	Q16778 [110-121]; Q5QNW6 [110-121]; P33778 [110-121]; P58876 [110-121]; Q8N257 [110-121]	Q16778 1xAcetyl [K117]; Q5QNW6 1xAcetyl [K117]; P33778 1xAcetyl [K117]; P58876 1xAcetyl [K117]; Q8N257 1xAcetyl [K117]	1	1269.68	Not Found	Not Found	Not Found	Not Found	Not Found	High	High	0.001156	0.007172	3.16
	FALSE	High	[K].KAVTKAQK.[K]	1xAcetyl [K5]	0.00632075	0.00191727	3	13	1	4	Q16778; P58876; Q8N257	Q16778 [17-24]; P58876 [17-24]; Q8N257 [17-24]	Q16778 1xAcetyl [K21]; P58876 1xAcetyl [K21]; Q8N257 1xAcetyl [K21]	2	915.562	Not Found	High	Not Found	High	High	High	High	0.001156	0.008441	3.09
	FALSE	High	[K].KAVTKAQK.[K]	2xAcetyl [K1; K5]	0.000160102	0.0014403	3	13	1	39	Q16778; P58876; Q8N257	Q16778 [17-24]; P58876 [17-24]; Q8N257 [17-24]	Q16778 2xAcetyl [K17; K21]; P58876 2xAcetyl [K17; K21]; Q8N257 2xAcetyl [K17; K21]	2	957.573	Not Found	Not Found	Not Found	Not Found	Not Found	High	High	0.001156	0.0002872	2.42
	FALSE	High	[K].KAVTKAQKK.[D]	2xAcetyl [K5; K8]	0.000156243	0.0014403	3	13	1	3	Q16778; P58876; Q8N257	Q16778 [17-25]; P58876 [17-25]; Q8N257 [17-25]	Q16778 2xAcetyl [K21; K24]; P58876 2xAcetyl [K21; K24]; Q8N257 2xAcetyl [K21; K24]	3	1085.67	Not Found	Not Found	Not Found	Not Found	Not Found	High	High	0.001156	0.0002815	3.2
	FALSE	High	[K].KGSKKAVTK.[AV]	2xAcetyl [K4; K5]	0.000825708	0.0014403	4	14	1	5	Q16778; Q5QNW6; P58876; Q8N257	Q16778 [13-21]; Q5QNW6 [13-21]; P58876 [13-21]; Q8N257 [13-21]	Q16778 2xAcetyl [K16; K17]; Q5QNW6 2xAcetyl [K16; K17]; P58876 2xAcetyl [K16; K17]; Q8N257 2xAcetyl [K16; K17]	3	1030.63	Not Found	Not Found	Not Found	Not Found	High	Not Found	High	0.002564	0.002294	3.15
	FALSE	High	[K].KGSKKAVTK.[AV]	3xAcetyl [K1; K4; K5]	0.000482829	0.0014403	4	14	1	9	Q16778; Q5QNW6; P58876; Q8N257	Q16778 [13-21]; Q5QNW6 [13-21]; P58876 [13-21]; Q8N257 [13-21]	Q16778 3xAcetyl [K13; K16; K17]; Q5QNW6 3xAcetyl [K13; K16; K17]; P58876 3xAcetyl [K13; K16; K17]; Q8N257 3xAcetyl [K13; K16; K17]	3	1072.64	High	Not Found	Not Found	Not Found	Not Found	High	High	0.001156	0.0007959	2.84
	FALSE	High	[K].KGSKKAVTKAQK.[K]	3xAcetyl [K4; K5; K9]	0.0262072	0.00353869	3	13	1	3	Q16778; P58876; Q8N257	Q16778 [13-24]; P58876 [13-24]; Q8N257 [13-24]	Q16778 3xAcetyl [K16; K17; K21]; P58876 3xAcetyl [K16; K17; K21]; Q8N257 3xAcetyl [K16; K17; K21]	4	1399.83	High	High	Not Found	Not Found	Not Found	Not Found	High	0.00354	0.02508	3.27
	FALSE	High	[R].LLLPGELAKHAVSEGTK.[A]	1xAcetyl [K9]	1.72808e-05	0.0014403	5	16	1	3	Q16778; Q5QNW6; P33778; P58876; Q8N257	Q16778 [101-117]; Q5QNW6 [101-117]; P33778 [101-117]; P58876 [101-117]; Q8N257 [101-117]	Q16778 1xAcetyl [K109]; Q5QNW6 1xAcetyl [K109]; P33778 1xAcetyl [K109]; P58876 1xAcetyl [K109]; Q8N257 1xAcetyl [K109]	1	1805.02	Not Found	High	Not Found	Not Found	Not Found	High	High	0.004386	2.579e-05	2.84
	FALSE	High	[-].MPDPSKSAPAPK.[K]	1xAcetyl [K6]; 1xMet-loss [N-Term]	0.000791209	0.0014403	1	1	1	1	Q8N257	Q8N257 [1-12]	Q8N257 1xAcetyl [K6]; 1xMet-loss [N-Term]	1	1136.59	Not Found	Not Found	Not Found	Not Found	High	Not Found	High	0.002564	0.002216	1.89
	FALSE	High	[K].SAPAPKKGSKK.[A]	3xAcetyl [K6; K7; K10]	0.0120481	0.00224277	5	13	1	3	Q16778; Q5QNW6; P33778; P58876; Q8N257	Q16778 [7-17]; Q5QNW6 [7-17]; P33778 [7-17]; P58876 [7-17]; Q8N257 [7-17]	Q16778 3xAcetyl [K12; K13; K16]; Q5QNW6 3xAcetyl [K12; K13; K16]; P33778 3xAcetyl [K12; K13; K16]; P58876 3xAcetyl [K12; K13; K16]; Q8N257 3xAcetyl [K12; K13; K16]	3	1224.69	Not Found	Not Found	Not Found	Not Found	Not Found	High	High	0.001156	0.01526	1.27
FALSE	High	Master Protein	Q5QNW6	Histone H2B type 2-F OS=Homo sapiens OX=9606 GN=H2BC18 PE=1 SV=3	0	47.744	59	15	18	77	6	126	13.9	10.32	165.81	15	0	High	High	High	Not Found	High	High	1	Acetyl [K6; K12; K13; K16; K17; K21; K24; K109; K117; K121]; Met-loss [N-Term]
	Checked	Confidence	Annotated Sequence	Modifications	Qvality PEP	Qvality q-value	# Protein Groups	# Proteins	# Isoforms	# PSMs	Master Protein Accessions	Positions in Master Proteins	Modifications in Master Proteins	# Missed Cleavages	Theo. MH+ [Da]	Found in Sample: [S1] F1: Sample	Found in Sample: [S2] F2: Sample	Found in Sample: [S3] F3: Sample	Found in Sample: [S4] F4: Sample	Found in Sample: [S5] F5: Sample	Found in Sample: [S6] F6: Sample	Confidence (by Search Engine): Sequest HT	Percolator q-Value (by Search Engine): Sequest HT	Percolator PEP (by Search Engine): Sequest HT	XCorr (by Search Engine): Sequest HT
	FALSE	High	[K].AVTKVQK.[K]	1xAcetyl [K4]	0.0297572	0.00353869	1	1	1	5	Q5QNW6	Q5QNW6 [18-24]	Q5QNW6 1xAcetyl [K21]	1	815.499	High	High	Not Found	Not Found	Not Found	Not Found	High	0.004386	0.02488	2.2
	FALSE	High	[K].AVTKVQKK.[D]	1xAcetyl [K4]	0.0230768	0.00313308	1	1	1	3	Q5QNW6	Q5QNW6 [18-25]	Q5QNW6 1xAcetyl [K21]	2	943.593	High	High	Not Found	Not Found	Not Found	Not Found	High	0.004386	0.0196	2.02
	FALSE	High	[K].AVTKYTSSK.[-]	1xAcetyl [K4]	0.030856	0.0039873	5	13	1	1	Q16778; Q5QNW6; P33778; P58876; Q8N257	Q16778 [118-126]; Q5QNW6 [118-126]; P33778 [118-126]; P58876 [118-126]; Q8N257 [118-126]	Q16778 1xAcetyl [K121]; Q5QNW6 1xAcetyl [K121]; P33778 1xAcetyl [K121]; P58876 1xAcetyl [K121]; Q8N257 1xAcetyl [K121]	1	1026.55	Not Found	Not Found	High	Not Found	Not Found	Not Found	High	0.00335	0.02858	1.4
	FALSE	High	[K].HAVSEGTKAVTK.[Y]	1xAcetyl [K8]	0.00529755	0.00191727	5	16	1	2	Q16778; Q5QNW6; P33778; P58876; Q8N257	Q16778 [110-121]; Q5QNW6 [110-121]; P33778 [110-121]; P58876 [110-121]; Q8N257 [110-121]	Q16778 1xAcetyl [K117]; Q5QNW6 1xAcetyl [K117]; P33778 1xAcetyl [K117]; P58876 1xAcetyl [K117]; Q8N257 1xAcetyl [K117]	1	1269.68	Not Found	Not Found	Not Found	Not Found	Not Found	High	High	0.001156	0.007172	3.16
	FALSE	High	[K].KAVTKVQK.[K]	1xAcetyl [K5]	4.26183e-05	0.0014403	1	1	1	17	Q5QNW6	Q5QNW6 [17-24]	Q5QNW6 1xAcetyl [K21]	2	943.593	Not Found	Not Found	High	Not Found	Not Found	High	High	0.001156	8.51e-05	3.84
	FALSE	High	[K].KAVTKVQK.[K]	2xAcetyl [K1; K5]	0.0049242	0.00191727	1	1	1	11	Q5QNW6	Q5QNW6 [17-24]	Q5QNW6 2xAcetyl [K17; K21]	2	985.604	High	High	Not Found	Not Found	Not Found	High	High	0.001156	0.006726	2.02
	FALSE	High	[K].KAVTKVQKK.[D]	2xAcetyl [K5; K8]	0.00956145	0.00224277	1	1	1	3	Q5QNW6	Q5QNW6 [17-25]	Q5QNW6 2xAcetyl [K21; K24]	3	1113.7	High	Not Found	Not Found	Not Found	Not Found	Not Found	High	0.00354	0.0112	2.61
	FALSE	High	[K].KGSKKAVTK.[AV]	2xAcetyl [K4; K5]	0.000825708	0.0014403	4	14	1	5	Q16778; Q5QNW6; P58876; Q8N257	Q16778 [13-21]; Q5QNW6 [13-21]; P58876 [13-21]; Q8N257 [13-21]	Q16778 2xAcetyl [K16; K17]; Q5QNW6 2xAcetyl [K16; K17]; P58876 2xAcetyl [K16; K17]; Q8N257 2xAcetyl [K16; K17]	3	1030.63	Not Found	Not Found	Not Found	Not Found	High	Not Found	High	0.002564	0.002294	3.15
	FALSE	High	[K].KGSKKAVTK.[AV]	3xAcetyl [K1; K4; K5]	0.000482829	0.0014403	4	14	1	9	Q16778; Q5QNW6; P58876; Q8N257	Q16778 [13-21]; Q5QNW6 [13-21]; P58876 [13-21]; Q8N257 [13-21]	Q16778 3xAcetyl [K13; K16; K17]; Q5QNW6 3xAcetyl [K13; K16; K17]; P58876 3xAcetyl [K13; K16; K17]; Q8N257 3xAcetyl [K13; K16; K17]	3	1072.64	High	Not Found	Not Found	Not Found	Not Found	High	High	0.001156	0.0007959	2.84
	FALSE	High	[K].KGSKKAVTKVQK.[K]	3xAcetyl [K4; K5; K9]	0.0576128	0.00569921	1	1	1	1	Q5QNW6	Q5QNW6 [13-24]	Q5QNW6 3xAcetyl [K16; K17; K21]	4	1427.86	Not Found	High	Not Found	Not Found	Not Found	Not Found	High	0.004386	0.04657	2.7
	FALSE	High	[R].LLLPGELAKHAVSEGTK.[A]	1xAcetyl [K9]	1.72808e-05	0.0014403	5	16	1	3	Q16778; Q5QNW6; P33778; P58876; Q8N257	Q16778 [101-117]; Q5QNW6 [101-117]; P33778 [101-117]; P58876 [101-117]; Q8N257 [101-117]	Q16778 1xAcetyl [K109]; Q5QNW6 1xAcetyl [K109]; P33778 1xAcetyl [K109]; P58876 1xAcetyl [K109]; Q8N257 1xAcetyl [K109]	1	1805.02	Not Found	High	Not Found	Not Found	Not Found	High	High	0.004386	2.579e-05	2.84
	FALSE	High	[-].MPDPAKSAPAPK.[K]	1xAcetyl [K6]; 1xMet-loss [N-Term]	5.55747e-06	0.0014403	1	3	1	1	Q5QNW6	Q5QNW6 [1-12]	Q5QNW6 1xAcetyl [K6]; 1xMet-loss [N-Term]	1	1120.6	Not Found	Not Found	Not Found	Not Found	High	Not Found	High	0.002564	2.94e-05	2.98
	FALSE	High	[K].SAPAPKKGSKK.[A]	3xAcetyl [K6; K7; K10]	0.0120481	0.00224277	5	13	1	3	Q16778; Q5QNW6; P33778; P58876; Q8N257	Q16778 [7-17]; Q5QNW6 [7-17]; P33778 [7-17]; P58876 [7-17]; Q8N257 [7-17]	Q16778 3xAcetyl [K12; K13; K16]; Q5QNW6 3xAcetyl [K12; K13; K16]; P33778 3xAcetyl [K12; K13; K16]; P58876 3xAcetyl [K12; K13; K16]; Q8N257 3xAcetyl [K12; K13; K16]	3	1224.69	Not Found	Not Found	Not Found	Not Found	Not Found	High	High	0.001156	0.01526	1.27
FALSE	High	Master Protein	P11142	Heat shock cognate 71 kDa protein OS=Homo sapiens OX=9606 GN=HSPA8 PE=1 SV=1	0	37.375	21	13	14	19	9	646	70.9	5.52	20.49	13	0	Not Found	Not Found	Not Found	Not Found	High	High	1	Acetyl [K500; K507; K512; K524; K526]
	Checked	Confidence	Annotated Sequence	Modifications	Qvality PEP	Qvality q-value	# Protein Groups	# Proteins	# Isoforms	# PSMs	Master Protein Accessions	Positions in Master Proteins	Modifications in Master Proteins	# Missed Cleavages	Theo. MH+ [Da]	Found in Sample: [S1] F1: Sample	Found in Sample: [S2] F2: Sample	Found in Sample: [S3] F3: Sample	Found in Sample: [S4] F4: Sample	Found in Sample: [S5] F5: Sample	Found in Sample: [S6] F6: Sample	Confidence (by Search Engine): Sequest HT	Percolator q-Value (by Search Engine): Sequest HT	Percolator PEP (by Search Engine): Sequest HT	XCorr (by Search Engine): Sequest HT
	FALSE	High	[K].ENKITITNDK.[G]	1xAcetyl [K3]	0.000277192	0.0014403	1	2	1	2	P11142	P11142 [498-507]	P11142 1xAcetyl [K500]	1	1217.64	Not Found	Not Found	Not Found	Not Found	Not Found	High	High	0.001156	0.0004774	2.21
	FALSE	High	[R].LSKEDIER.[M]	1xAcetyl [K3]	0.0257355	0.00313308	1	1	1	1	P11142	P11142 [510-517]	P11142 1xAcetyl [K512]	1	1031.54	Not Found	Not Found	Not Found	Not Found	High	Not Found	High	0.002564	0.04591	1.21
	FALSE	High	[K].ITITNDKGR.[L]	1xAcetyl [K7]	0.0026776	0.00191727	2	5	1	1	P11142; P0DMV9	P11142 [501-509]; P0DMV9 [501-509]	P11142 1xAcetyl [K507]; P0DMV9 1xAcetyl [K507]	1	1059.58	Not Found	Not Found	High	Not Found	Not Found	Not Found	High	0.00335	0.00291	1.61
	FALSE	High	[R].MVQEAEKYK.[A]	1xAcetyl [K7]; 1xOxidation [M1]	0.0251197	0.00313308	2	2	1	1	P11142; P0DMV9	P11142 [518-526]; P0DMV9 [518-526]	P11142 1xAcetyl [K524]; P0DMV9 1xAcetyl [K524]	1	1183.57	Not Found	Not Found	Not Found	Not Found	Not Found	High	High	0.002924	0.02976	1.09
	FALSE	High	[K].YKAEDEK.[Q]	1xAcetyl [K2]	0.026049	0.00313308	1	1	1	1	P11142	P11142 [525-531]	P11142 1xAcetyl [K526]	1	924.431	Not Found	Not Found	Not Found	Not Found	Not Found	High	High	0.002924	0.03076	1.71
FALSE	High	Master Protein	P0DMV9	Heat shock 70 kDa protein 1B OS=Homo sapiens OX=9606 GN=HSPA1B PE=1 SV=1	0	34.319	28	14	14	16	10	641	70	5.66	19.8	14	0	High	High	High	High	Not Found	High	1	Acetyl [K56; K88; K108; K246; K451; K507; K524; K526; K539]
	Checked	Confidence	Annotated Sequence	Modifications	Qvality PEP	Qvality q-value	# Protein Groups	# Proteins	# Isoforms	# PSMs	Master Protein Accessions	Positions in Master Proteins	Modifications in Master Proteins	# Missed Cleavages	Theo. MH+ [Da]	Found in Sample: [S1] F1: Sample	Found in Sample: [S2] F2: Sample	Found in Sample: [S3] F3: Sample	Found in Sample: [S4] F4: Sample	Found in Sample: [S5] F5: Sample	Found in Sample: [S6] F6: Sample	Confidence (by Search Engine): Sequest HT	Percolator q-Value (by Search Engine): Sequest HT	Percolator PEP (by Search Engine): Sequest HT	XCorr (by Search Engine): Sequest HT
	FALSE	High	[R].AMTKDNNLLGR.[F]	1xAcetyl [K4]; 1xOxidation [M2]	0.0293996	0.00353869	1	3	1	1	P0DMV9	P0DMV9 [448-458]	P0DMV9 1xAcetyl [K451]	1	1290.65	Not Found	Not Found	Not Found	High	Not Found	Not Found	High	0.004274	0.05131	1.42
	FALSE	High	[R].KFGDPVVQSDMKHWPFQVINDGDKPK.[V]	1xAcetyl [K12]; 1xOxidation [M11]	0.0358818	0.0049447	1	1	1	1	P0DMV9	P0DMV9 [77-102]	P0DMV9 1xAcetyl [K88]	3	3070.51	Not Found	High	Not Found	Not Found	Not Found	Not Found	High	0.004386	0.02963	1.96
	FALSE	High	[R].LIGDAAKNQVALNPQNTVFDAK.[R]	1xAcetyl [K7]	0.000164056	0.0014403	1	1	1	1	P0DMV9	P0DMV9 [50-71]	P0DMV9 1xAcetyl [K56]	1	2369.25	High	Not Found	Not Found	Not Found	Not Found	Not Found	High	0.00353982	0.000443191	6.15
	FALSE	High	[K].ITITNDKGR.[L]	1xAcetyl [K7]	0.0026776	0.00191727	2	5	1	1	P11142; P0DMV9	P11142 [501-509]; P0DMV9 [501-509]	P11142 1xAcetyl [K507]; P0DMV9 1xAcetyl [K507]	1	1059.58	Not Found	Not Found	High	Not Found	Not Found	Not Found	High	0.00335	0.00291	1.61
	FALSE	High	[R].LVNHFVEEFKR.[K]	1xAcetyl [K10]	0.00973759	0.00224277	1	1	1	1	P0DMV9	P0DMV9 [237-247]	P0DMV9 1xAcetyl [K246]	1	1459.77	Not Found	High	Not Found	Not Found	Not Found	Not Found	High	0.004386	0.008754	1.81
	FALSE	High	[R].MVQEAEKYK.[A]	1xAcetyl [K7]; 1xOxidation [M1]	0.0251197	0.00313308	2	2	1	1	P11142; P0DMV9	P11142 [518-526]; P0DMV9 [518-526]	P11142 1xAcetyl [K524]; P0DMV9 1xAcetyl [K524]	1	1183.57	Not Found	Not Found	Not Found	Not Found	Not Found	High	High	0.002924	0.02976	1.09
	FALSE	High	[K].VQVSYKGETK.[A]	1xAcetyl [K6]	0.0397502	0.00536719	1	1	1	1	P0DMV9	P0DMV9 [103-112]	P0DMV9 1xAcetyl [K108]	1	1180.62	Not Found	High	Not Found	Not Found	Not Found	Not Found	High	0.004386	0.03263	1.29
	FALSE	High	[R].VSAKNALESYAFNMK.[S]	1xAcetyl [K4]; 1xOxidation [M14]	0.00667677	0.00191727	1	1	1	1	P0DMV9	P0DMV9 [536-550]	P0DMV9 1xAcetyl [K539]	1	1730.84	Not Found	High	Not Found	Not Found	Not Found	Not Found	High	0.004386	0.006163	2.48
	FALSE	High	[K].YKAEDEVQR.[E]	1xAcetyl [K2]	0.0144592	0.00224277	1	2	1	1	P0DMV9	P0DMV9 [525-533]	P0DMV9 1xAcetyl [K526]	1	1179.56	Not Found	High	Not Found	Not Found	Not Found	Not Found	High	0.004386	0.01264	1.39
FALSE	High	Master Protein	P05141	ADP/ATP translocase 2 OS=Homo sapiens OX=9606 GN=SLC25A5 PE=1 SV=7	0	32.481	39	12	12	21	5	298	32.8	9.69	35.26	12	0	High	High	High	High	High	High	1	Acetyl [K23; K33; K52; K96; K147; K199; K268]
	Checked	Confidence	Annotated Sequence	Modifications	Qvality PEP	Qvality q-value	# Protein Groups	# Proteins	# Isoforms	# PSMs	Master Protein Accessions	Positions in Master Proteins	Modifications in Master Proteins	# Missed Cleavages	Theo. MH+ [Da]	Found in Sample: [S1] F1: Sample	Found in Sample: [S2] F2: Sample	Found in Sample: [S3] F3: Sample	Found in Sample: [S4] F4: Sample	Found in Sample: [S5] F5: Sample	Found in Sample: [S6] F6: Sample	Confidence (by Search Engine): Sequest HT	Percolator q-Value (by Search Engine): Sequest HT	Percolator PEP (by Search Engine): Sequest HT	XCorr (by Search Engine): Sequest HT
	FALSE	High	[R].AAYFGIYDTAKGMLPDPK.[N]	1xAcetyl [K11]; 1xOxidation [M13]	0.0467463	0.00569921	1	1	1	1	P05141	P05141 [189-206]	P05141 1xAcetyl [K199]	1	2015.98	Not Found	High	Not Found	Not Found	Not Found	Not Found	High	0.004386	0.03807	1.39
	FALSE	High	[R].DEGGKAFFK.[G]	1xAcetyl [K5]	0.0316108	0.0039873	2	2	1	1	P12236; P05141	P12236 [264-272]; P05141 [264-272]	P12236 1xAcetyl [K268]; P05141 1xAcetyl [K268]	1	1040.5	Not Found	High	Not Found	Not Found	Not Found	Not Found	High	0.004386	0.02633	1.73
	FALSE	High	[K].DFLAGGVAAAISKTAVAPIER.[V]	1xAcetyl [K13]	1.20966e-06	0.0014403	1	1	1	8	P05141	P05141 [11-31]	P05141 1xAcetyl [K23]	1	2099.15	High	High	High	High	High	High	High	0.001156	3.236e-06	3.85
	FALSE	High	[R].LAADVGKAGAER.[E]	1xAcetyl [K7]	9.05286e-06	0.0014403	1	1	1	1	P05141	P05141 [141-152]	P05141 1xAcetyl [K147]	1	1199.64	Not Found	Not Found	Not Found	Not Found	Not Found	High	High	0.001156	2.048e-05	2.74
	FALSE	High	[K].QYKGIIDCVVR.[I]	1xAcetyl [K3]; 1xPropionamide [C8]	0.028697	0.00353869	2	2	1	1	P05141; P12235	P05141 [50-60]; P12235 [50-60]	P05141 1xAcetyl [K52]; P12235 1xAcetyl [K52]	1	1406.75	Not Found	Not Found	Not Found	Not Found	Not Found	High	High	0.002924	0.03359	0.99
	FALSE	High	[R].VKLLLQVQHASK.[Q]	1xAcetyl [K2]	0.000435282	0.0014403	3	3	1	1	P12236; P05141; P12235	P12236 [32-43]; P05141 [32-43]; P12235 [32-43]	P12236 1xAcetyl [K33]; P05141 1xAcetyl [K33]; P12235 1xAcetyl [K33]	1	1405.85	Not Found	Not Found	Not Found	Not Found	Not Found	High	High	0.001156	0.0007223	2.55
	FALSE	High	[K].YKQIFLGGVDK.[HR]	1xAcetyl [K2]	4.6135e-05	0.0014403	2	2	1	2	P12236; P05141	P12236 [95-105]; P05141 [95-105]	P12236 1xAcetyl [K96]; P05141 1xAcetyl [K96]	1	1309.72	Not Found	Not Found	High	Not Found	Not Found	Not Found	High	0.00335	6.551e-05	3
	FALSE	High	[K].YKQIFLGGVDKR.[T]	1xAcetyl [K2]	0.0533185	0.00569921	1	1	1	1	P05141	P05141 [95-106]	P05141 1xAcetyl [K96]	2	1465.82	Not Found	Not Found	Not Found	High	Not Found	Not Found	High	0.004274	0.08106	1.49
FALSE	High	Master Protein	P68431	Histone H3.1 OS=Homo sapiens OX=9606 GN=H3C1 PE=1 SV=2	0	31.785	44	14	16	717	6	136	15.4	11.12	1288.87	14	0	High	High	High	High	High	High	1	Acetyl [K10; K15; K19; K24; K28; K37; K57; K80]
	Checked	Confidence	Annotated Sequence	Modifications	Qvality PEP	Qvality q-value	# Protein Groups	# Proteins	# Isoforms	# PSMs	Master Protein Accessions	Positions in Master Proteins	Modifications in Master Proteins	# Missed Cleavages	Theo. MH+ [Da]	Found in Sample: [S1] F1: Sample	Found in Sample: [S2] F2: Sample	Found in Sample: [S3] F3: Sample	Found in Sample: [S4] F4: Sample	Found in Sample: [S5] F5: Sample	Found in Sample: [S6] F6: Sample	Confidence (by Search Engine): Sequest HT	Percolator q-Value (by Search Engine): Sequest HT	Percolator PEP (by Search Engine): Sequest HT	XCorr (by Search Engine): Sequest HT
	FALSE	High	[K].APRKQLATKAAR.[K]	1xAcetyl [K9]; 1xAcetyl:2H(3) [K4]	0.0713083	0.00735032	1	4	1	1	P68431	P68431 [16-27]	P68431 1xAcetyl [K24]	3	1397.84	High	Not Found	Not Found	Not Found	Not Found	Not Found	High	0.00354	0.05581	1.13
	FALSE	High	[R].EIAQDFKTDLR.[F]	1xAcetyl [K7]	0.0407181	0.00536719	2	4	1	1	Q16695; P68431	Q16695 [74-84]; P68431 [74-84]	Q16695 1xAcetyl [K80]; P68431 1xAcetyl [K80]	1	1377.7	Not Found	High	Not Found	Not Found	Not Found	Not Found	High	0.004386	0.03343	1.43
	FALSE	High	[R].KQLATKAAR.[K]	1xAcetyl [K6]	0.00438606	0.00191727	1	4	1	118	P68431	P68431 [19-27]	P68431 1xAcetyl [K24]	2	1028.62	High	High	High	High	High	High	High	0.001156	0.007429	1.91
	FALSE	High	[R].KQLATKAAR.[K]	2xAcetyl [K1; K6]	0.00130437	0.0014403	1	4	1	48	P68431	P68431 [19-27]	P68431 2xAcetyl [K19; K24]	2	1070.63	Not Found	High	High	Not Found	High	High	High	0.004386	0.001364	1.88
	FALSE	High	[R].KQLATKAARK.[S]	1xAcetyl [K10]	0.0618708	0.00590115	1	4	1	1	P68431	P68431 [19-28]	P68431 1xAcetyl [K28]	3	1156.72	Not Found	Not Found	High	Not Found	Not Found	Not Found	High	0.00335	0.05523	1.41
	FALSE	High	[R].KSAPATGGVKKPHR.[Y]	2xAcetyl [K1; K10]	0.0137728	0.00224277	2	3	1	1	Q16695; P68431	Q16695 [28-41]; P68431 [28-41]	Q16695 2xAcetyl [K28; K37]; P68431 2xAcetyl [K28; K37]	3	1517.85	Not Found	High	Not Found	Not Found	Not Found	Not Found	High	0.004386	0.01204	3.87
	FALSE	High	[R].KSTGGKAPR.[K]	1xAcetyl [K6]	0.00124229	0.0014403	2	5	1	17	Q16695; P68431	Q16695 [10-18]; P68431 [10-18]	Q16695 1xAcetyl [K15]; P68431 1xAcetyl [K15]	2	943.532	Not Found	Not Found	High	High	Not Found	Not Found	High	0.00335	0.002647	2.76
	FALSE	High	[R].KSTGGKAPR.[K]	2xAcetyl [K1; K6]	2.46149e-05	0.0014403	2	5	1	76	Q16695; P68431	Q16695 [10-18]; P68431 [10-18]	Q16695 2xAcetyl [K10; K15]; P68431 2xAcetyl [K10; K15]	2	985.543	High	High	High	High	High	High	High	0.002564	0.0001075	2.24
	FALSE	High	[R].KSTGGKAPRK.[Q]	1xAcetyl [K6]	0.0182145	0.002794	2	5	1	1	Q16695; P68431	Q16695 [10-19]; P68431 [10-19]	Q16695 1xAcetyl [K15]; P68431 1xAcetyl [K15]	3	1071.63	Not Found	Not Found	Not Found	Not Found	Not Found	High	High	0.002205	0.02222	2.12
	FALSE	High	[K].QLATKAAR.[K]	1xAcetyl [K5]	0.00433295	0.00191727	1	4	1	289	P68431	P68431 [20-27]	P68431 1xAcetyl [K24]	1	900.526	High	High	High	High	High	High	High	0.004386	0.00562	2
	FALSE	High	[K].QLATKAARK.[S]	1xAcetyl [K5]	0.00878062	0.00224277	1	4	1	2	P68431	P68431 [20-28]	P68431 1xAcetyl [K24]	2	1028.62	High	Not Found	High	Not Found	Not Found	Not Found	High	0.00335	0.008827	1.35
	FALSE	High	[K].STGGKAPR.[K]	1xAcetyl [K5]	0.000938492	0.0014403	2	5	1	157	Q16695; P68431	Q16695 [11-18]; P68431 [11-18]	Q16695 1xAcetyl [K15]; P68431 1xAcetyl [K15]	1	815.437	High	High	High	High	High	High	High	0.00335	0.001092	1.93
	FALSE	High	[K].STGGKAPRKQLATKAAR.[K]	2xAcetyl [K9; K14]	0.0660378	0.00616184	1	4	1	1	P68431	P68431 [11-27]	P68431 2xAcetyl [K19; K24]	4	1825.04	Not Found	Not Found	Not Found	Not Found	Not Found	High	High	0.007639	0.07186	1.98
	FALSE	High	[R].YQKSTELLIR.[K]	1xAcetyl [K3]	0.0121956	0.00224277	2	5	1	2	Q16695; P68431	Q16695 [55-64]; P68431 [55-64]	Q16695 1xAcetyl [K57]; P68431 1xAcetyl [K57]	1	1292.72	Not Found	Not Found	Not Found	Not Found	High	Not Found	High	0.002564	0.02402	1.35
FALSE	High	Master Protein	P13639	Elongation factor 2 OS=Homo sapiens OX=9606 GN=EEF2 PE=1 SV=4	0	30.08	18	13	13	15	13	858	95.3	6.83	11.72	13	0	Not Found	High	High	High	High	High	1	Acetyl [K152; K239; K272; K386; K445; K498]; Met-loss [N-Term]
	Checked	Confidence	Annotated Sequence	Modifications	Qvality PEP	Qvality q-value	# Protein Groups	# Proteins	# Isoforms	# PSMs	Master Protein Accessions	Positions in Master Proteins	Modifications in Master Proteins	# Missed Cleavages	Theo. MH+ [Da]	Found in Sample: [S1] F1: Sample	Found in Sample: [S2] F2: Sample	Found in Sample: [S3] F3: Sample	Found in Sample: [S4] F4: Sample	Found in Sample: [S5] F5: Sample	Found in Sample: [S6] F6: Sample	Confidence (by Search Engine): Sequest HT	Percolator q-Value (by Search Engine): Sequest HT	Percolator PEP (by Search Engine): Sequest HT	XCorr (by Search Engine): Sequest HT
	FALSE	High	[R].CELLYEGPPDDEAAMGIKSCDPK.[G]	1xAcetyl [K18]; 2xPropionamide [C1; C20]; 1xOxidation [M15]	0.00483504	0.00191727	1	1	1	1	P13639	P13639 [369-391]	P13639 1xAcetyl [K386]	1	2681.18	Not Found	Not Found	Not Found	Not Found	Not Found	High	High	0.001156	0.00658	1.42
	FALSE	High	[K].EDLYLKPIQR.[T]	1xAcetyl [K6]	0.031043	0.0039873	1	1	1	1	P13639	P13639 [440-449]	P13639 1xAcetyl [K445]	1	1316.72	Not Found	Not Found	High	Not Found	Not Found	Not Found	High	0.00335	0.02877	1.24
	FALSE	High	[K].FAAKGEGQLGPAER.[A]	1xAcetyl [K4]	0.000254507	0.0014403	1	1	1	1	P13639	P13639 [236-249]	P13639 1xAcetyl [K239]	1	1472.75	Not Found	High	Not Found	Not Found	Not Found	Not Found	High	0.004386	0.0003048	2.73
	FALSE	High	[R].IKPVLMMNK.[M]	1xAcetyl [K2]; 2xOxidation [M6; M7]	0.0593516	0.00590115	1	1	1	1	P13639	P13639 [151-159]	P13639 1xAcetyl [K152]	1	1147.62	Not Found	Not Found	Not Found	Not Found	High	Not Found	High	0.003643	0.09512	1.36
	FALSE	High	[R].VMKFSVSPVVR.[V]	1xAcetyl [K3]; 1xOxidation [M2]	0.0589998	0.00590115	1	1	1	1	P13639	P13639 [496-506]	P13639 1xAcetyl [K498]	1	1306.72	Not Found	Not Found	Not Found	Not Found	High	Not Found	High	0.003643	0.09451	0.98
	FALSE	High	[R].YFDPANGKFSK.[S]	1xAcetyl [K8]	0.00153773	0.0014403	1	1	1	1	P13639	P13639 [265-275]	P13639 1xAcetyl [K272]	1	1315.63	Not Found	Not Found	Not Found	Not Found	Not Found	High	High	0.001156	0.002296	1.32
FALSE	High	Master Protein	P49327	Fatty acid synthase OS=Homo sapiens OX=9606 GN=FASN PE=1 SV=3	0	28.723	8	12	12	13	12	2511	273.3	6.44	14.54	12	0	Not Found	High	High	Not Found	High	High	1	Acetyl [K70; K1704; K1771; K1878]
	Checked	Confidence	Annotated Sequence	Modifications	Qvality PEP	Qvality q-value	# Protein Groups	# Proteins	# Isoforms	# PSMs	Master Protein Accessions	Positions in Master Proteins	Modifications in Master Proteins	# Missed Cleavages	Theo. MH+ [Da]	Found in Sample: [S1] F1: Sample	Found in Sample: [S2] F2: Sample	Found in Sample: [S3] F3: Sample	Found in Sample: [S4] F4: Sample	Found in Sample: [S5] F5: Sample	Found in Sample: [S6] F6: Sample	Confidence (by Search Engine): Sequest HT	Percolator q-Value (by Search Engine): Sequest HT	Percolator PEP (by Search Engine): Sequest HT	XCorr (by Search Engine): Sequest HT
	FALSE	High	[R].FDASFFGVHPKQAHTMDPQLR.[L]	1xAcetyl [K11]; 1xOxidation [M16]	0.0025193	0.00191727	1	1	1	1	P49327	P49327 [60-80]	P49327 1xAcetyl [K70]	1	2487.19	Not Found	Not Found	High	Not Found	Not Found	Not Found	High	0.00335	0.002742	1.95
	FALSE	High	[R].FLEIGKFDLSQNHPLGMAIFLK.[N]	1xAcetyl [K6]; 1xOxidation [M17]	0.0176698	0.002794	1	1	1	1	P49327	P49327 [1766-1787]	P49327 1xAcetyl [K1771]	1	2576.36	Not Found	Not Found	Not Found	Not Found	Not Found	High	High	0.002205	0.02169	2.5
	FALSE	High	[K].LMSAISKTFCPAHK.[S]	1xAcetyl [K7]; 1xPropionamide [C10]	0.00422865	0.00191727	1	1	1	1	P49327	P49327 [1872-1885]	P49327 1xAcetyl [K1878]	1	1646.84	Not Found	Not Found	Not Found	Not Found	Not Found	High	High	0.001156	0.005836	1.31
	FALSE	High	[R].VFTTVGSAEKR.[A]	1xAcetyl [K10]	0.0157435	0.00224277	1	1	1	2	P49327	P49327 [1695-1705]	P49327 1xAcetyl [K1704]	1	1236.66	Not Found	Not Found	Not Found	Not Found	High	High	High	0.001156	0.01951	0.85
FALSE	High	Master Protein	P33778	Histone H2B type 1-B OS=Homo sapiens OX=9606 GN=H2BC3 PE=1 SV=2	0	27.107	58	10	11	22	2	126	13.9	10.32	25.53	10	0	Not Found	High	Not Found	Not Found	High	Not Found	1	Acetyl [K6; K12; K13; K16; K17; K21; K109; K117; K121]; Met-loss [N-Term]
	Checked	Confidence	Annotated Sequence	Modifications	Qvality PEP	Qvality q-value	# Protein Groups	# Proteins	# Isoforms	# PSMs	Master Protein Accessions	Positions in Master Proteins	Modifications in Master Proteins	# Missed Cleavages	Theo. MH+ [Da]	Found in Sample: [S1] F1: Sample	Found in Sample: [S2] F2: Sample	Found in Sample: [S3] F3: Sample	Found in Sample: [S4] F4: Sample	Found in Sample: [S5] F5: Sample	Found in Sample: [S6] F6: Sample	Confidence (by Search Engine): Sequest HT	Percolator q-Value (by Search Engine): Sequest HT	Percolator PEP (by Search Engine): Sequest HT	XCorr (by Search Engine): Sequest HT
	FALSE	High	[K].AVTKYTSSK.[-]	1xAcetyl [K4]	0.030856	0.0039873	5	13	1	1	Q16778; Q5QNW6; P33778; P58876; Q8N257	Q16778 [118-126]; Q5QNW6 [118-126]; P33778 [118-126]; P58876 [118-126]; Q8N257 [118-126]	Q16778 1xAcetyl [K121]; Q5QNW6 1xAcetyl [K121]; P33778 1xAcetyl [K121]; P58876 1xAcetyl [K121]; Q8N257 1xAcetyl [K121]	1	1026.55	Not Found	Not Found	High	Not Found	Not Found	Not Found	High	0.00335	0.02858	1.4
	FALSE	High	[K].GSKKAITKAQK.[K]	3xAcetyl [K3; K4; K8]	0.00786951	0.00224277	1	1	1	1	P33778	P33778 [14-24]	P33778 3xAcetyl [K16; K17; K21]	3	1285.75	Not Found	High	Not Found	Not Found	Not Found	Not Found	High	0.004386	0.007167	2.49
	FALSE	High	[K].HAVSEGTKAVTK.[Y]	1xAcetyl [K8]	0.00529755	0.00191727	5	16	1	2	Q16778; Q5QNW6; P33778; P58876; Q8N257	Q16778 [110-121]; Q5QNW6 [110-121]; P33778 [110-121]; P58876 [110-121]; Q8N257 [110-121]	Q16778 1xAcetyl [K117]; Q5QNW6 1xAcetyl [K117]; P33778 1xAcetyl [K117]; P58876 1xAcetyl [K117]; Q8N257 1xAcetyl [K117]	1	1269.68	Not Found	Not Found	Not Found	Not Found	Not Found	High	High	0.001156	0.007172	3.16
	FALSE	High	[R].LLLPGELAKHAVSEGTK.[A]	1xAcetyl [K9]	1.72808e-05	0.0014403	5	16	1	3	Q16778; Q5QNW6; P33778; P58876; Q8N257	Q16778 [101-117]; Q5QNW6 [101-117]; P33778 [101-117]; P58876 [101-117]; Q8N257 [101-117]	Q16778 1xAcetyl [K109]; Q5QNW6 1xAcetyl [K109]; P33778 1xAcetyl [K109]; P58876 1xAcetyl [K109]; Q8N257 1xAcetyl [K109]	1	1805.02	Not Found	High	Not Found	Not Found	Not Found	High	High	0.004386	2.579e-05	2.84
	FALSE	High	[-].MPEPSKSAPAPK.[K]	1xAcetyl [K6]; 1xMet-loss [N-Term]	0.0235002	0.00313308	1	2	1	1	P33778	P33778 [1-12]	P33778 1xAcetyl [K6]; 1xMet-loss [N-Term]	1	1150.61	Not Found	Not Found	Not Found	Not Found	High	Not Found	High	0.002564	0.04244	1.27
	FALSE	High	[K].SAPAPKKGSKK.[A]	3xAcetyl [K6; K7; K10]	0.0120481	0.00224277	5	13	1	3	Q16778; Q5QNW6; P33778; P58876; Q8N257	Q16778 [7-17]; Q5QNW6 [7-17]; P33778 [7-17]; P58876 [7-17]; Q8N257 [7-17]	Q16778 3xAcetyl [K12; K13; K16]; Q5QNW6 3xAcetyl [K12; K13; K16]; P33778 3xAcetyl [K12; K13; K16]; P58876 3xAcetyl [K12; K13; K16]; Q8N257 3xAcetyl [K12; K13; K16]	3	1224.69	Not Found	Not Found	Not Found	Not Found	Not Found	High	High	0.001156	0.01526	1.27
FALSE	High	Master Protein	Q00839	Heterogeneous nuclear ribonucleoprotein U OS=Homo sapiens OX=9606 GN=HNRNPU PE=1 SV=6	0	26.075	15	9	10	16	9	825	90.5	6	29.15	9	0	High	Not Found	High	Not Found	Not Found	High	1	Acetyl [K186; K234; K352; K524; K592; K697]
	Checked	Confidence	Annotated Sequence	Modifications	Qvality PEP	Qvality q-value	# Protein Groups	# Proteins	# Isoforms	# PSMs	Master Protein Accessions	Positions in Master Proteins	Modifications in Master Proteins	# Missed Cleavages	Theo. MH+ [Da]	Found in Sample: [S1] F1: Sample	Found in Sample: [S2] F2: Sample	Found in Sample: [S3] F3: Sample	Found in Sample: [S4] F4: Sample	Found in Sample: [S5] F5: Sample	Found in Sample: [S6] F6: Sample	Confidence (by Search Engine): Sequest HT	Percolator q-Value (by Search Engine): Sequest HT	Percolator PEP (by Search Engine): Sequest HT	XCorr (by Search Engine): Sequest HT
	FALSE	High	[K].EAAGKSSGPTSLFAVTVAPPGAR.[Q]	1xAcetyl [K5]	0.000735387	0.0014403	1	1	1	1	Q00839	Q00839 [182-204]	Q00839 1xAcetyl [K186]	1	2213.16	Not Found	Not Found	High	Not Found	Not Found	Not Found	High	0.00335	0.0008708	5.49
	FALSE	High	[K].HAAENPGKYNILGTNTIMDK.[M]	1xAcetyl [K8]; 1xOxidation [M18]	0.000576225	0.0014403	1	1	1	2	Q00839	Q00839 [517-536]	Q00839 1xAcetyl [K524]	1	2245.09	Not Found	Not Found	Not Found	Not Found	Not Found	High	High	0.001156	0.0009363	2.37
	FALSE	High	[R].HLYTKDIDIHEVR.[I]	1xAcetyl [K5]	2.11393e-07	0.0014403	1	1	1	3	Q00839	Q00839 [348-360]	Q00839 1xAcetyl [K352]	1	1680.87	Not Found	Not Found	High	Not Found	Not Found	Not Found	High	0.00335	4.289e-07	3.81
	FALSE	High	[R].KMCLFAGFQR.[K]	1xAcetyl [K1]; 1xPropionamide [C3]; 1xOxidation [M2]	0.0604189	0.00590115	1	1	1	1	Q00839	Q00839 [592-601]	Q00839 1xAcetyl [K592]	1	1329.64	Not Found	Not Found	Not Found	Not Found	Not Found	High	High	0.007075	0.06623	1.43
	FALSE	High	[R].PGAPAAGDGKTEQK.[G]	1xAcetyl [K10]	0.0158394	0.00224277	1	1	1	1	Q00839	Q00839 [225-238]	Q00839 1xAcetyl [K234]	1	1368.68	Not Found	Not Found	High	Not Found	Not Found	Not Found	High	0.00335	0.01531	1.17
	FALSE	High	[K].SGKNQFNR.[G]	1xAcetyl [K3]	0.0360987	0.0049447	1	1	1	1	Q00839	Q00839 [695-702]	Q00839 1xAcetyl [K697]	1	992.491	Not Found	Not Found	Not Found	Not Found	Not Found	High	High	0.004566	0.04139	1.69
FALSE	High	Master Protein	Q00610	Clathrin heavy chain 1 OS=Homo sapiens OX=9606 GN=CLTC PE=1 SV=5	0	25.922	6	9	9	11	9	1675	191.5	5.69	13.38	9	0	High	Not Found	High	Not Found	Not Found	High	1	Acetyl [K737; K907; K1501; K1612]
	Checked	Confidence	Annotated Sequence	Modifications	Qvality PEP	Qvality q-value	# Protein Groups	# Proteins	# Isoforms	# PSMs	Master Protein Accessions	Positions in Master Proteins	Modifications in Master Proteins	# Missed Cleavages	Theo. MH+ [Da]	Found in Sample: [S1] F1: Sample	Found in Sample: [S2] F2: Sample	Found in Sample: [S3] F3: Sample	Found in Sample: [S4] F4: Sample	Found in Sample: [S5] F5: Sample	Found in Sample: [S6] F6: Sample	Confidence (by Search Engine): Sequest HT	Percolator q-Value (by Search Engine): Sequest HT	Percolator PEP (by Search Engine): Sequest HT	XCorr (by Search Engine): Sequest HT
	FALSE	High	[R].LEKHELIEFR.[R]	1xAcetyl [K3]	0.00335475	0.00191727	1	1	1	1	Q00610	Q00610 [1499-1508]	Q00610 1xAcetyl [K1501]	1	1355.73	Not Found	Not Found	High	Not Found	Not Found	Not Found	High	0.00335	0.0036	1.61
	FALSE	High	[K].VDKLDASESLR.[K]	1xAcetyl [K3]	0.0378814	0.0049447	1	1	1	1	Q00610	Q00610 [1610-1620]	Q00610 1xAcetyl [K1612]	1	1274.66	Not Found	Not Found	Not Found	Not Found	Not Found	High	High	0.004566	0.04332	1.15
	FALSE	High	[R].VVGKYCEK.[R]	1xAcetyl [K4]; 1xPropionamide [C6]	0.0467463	0.00569921	1	1	1	1	Q00610	Q00610 [904-911]	Q00610 1xAcetyl [K907]	1	1038.53	Not Found	Not Found	High	Not Found	Not Found	Not Found	High	0.00335	0.04232	1.08
	FALSE	High	[K].YIQAACKTGQIK.[E]	1xAcetyl [K7]; 1xPropionamide [C6]	0.000215867	0.0014403	1	2	1	1	Q00610	Q00610 [731-742]	Q00610 1xAcetyl [K737]	1	1436.76	Not Found	Not Found	Not Found	Not Found	Not Found	High	High	0.001156	0.0003783	1.79
FALSE	High	Master Protein	P68363	Tubulin alpha-1B chain OS=Homo sapiens OX=9606 GN=TUBA1B PE=1 SV=1	0	25.219	30	8	9	9	3	451	50.1	5.06	13.12	8	0	Not Found	Not Found	High	Not Found	Not Found	High	1	Acetyl [K60; K96; K163]
	Checked	Confidence	Annotated Sequence	Modifications	Qvality PEP	Qvality q-value	# Protein Groups	# Proteins	# Isoforms	# PSMs	Master Protein Accessions	Positions in Master Proteins	Modifications in Master Proteins	# Missed Cleavages	Theo. MH+ [Da]	Found in Sample: [S1] F1: Sample	Found in Sample: [S2] F2: Sample	Found in Sample: [S3] F3: Sample	Found in Sample: [S4] F4: Sample	Found in Sample: [S5] F5: Sample	Found in Sample: [S6] F6: Sample	Confidence (by Search Engine): Sequest HT	Percolator q-Value (by Search Engine): Sequest HT	Percolator PEP (by Search Engine): Sequest HT	XCorr (by Search Engine): Sequest HT
	FALSE	High	[R].LSVDYGKK.[S]	1xAcetyl [K7]	0.0487473	0.00569921	2	5	1	1	P68363; P68366	P68363 [157-164]; P68366 [157-164]	P68363 1xAcetyl [K163]; P68366 1xAcetyl [K163]	1	951.515	Not Found	Not Found	High	Not Found	Not Found	Not Found	High	0.00335	0.04392	1.78
	FALSE	High	[R].QLFHPEQLITGKEDAANNYAR.[G]	1xAcetyl [K12]	0.0171412	0.002794	2	6	1	1	P68363; P68366	P68363 [85-105]; P68366 [85-105]	P68363 1xAcetyl [K96]; P68366 1xAcetyl [K96]	1	2457.22	Not Found	Not Found	Not Found	Not Found	Not Found	High	High	0.002205	0.02101	1.29
	FALSE	High	[K].TIGGGDDSFNTFFSETGAGKHVPR.[A]	1xAcetyl [K20]	6.6362e-10	0.0014403	1	5	1	1	P68363	P68363 [41-64]	P68363 1xAcetyl [K60]	1	2539.18	Not Found	Not Found	Not Found	Not Found	Not Found	High	High	0.001156	3.249e-09	3.75
FALSE	High	Master Protein	P40939	Trifunctional enzyme subunit alpha, mitochondrial OS=Homo sapiens OX=9606 GN=HADHA PE=1 SV=2	0	24.785	11	8	8	12	8	763	82.9	9.04	21.25	8	0	Not Found	Not Found	High	Not Found	High	High	1	Acetyl [K46; K295; K406; K455; K644]
	Checked	Confidence	Annotated Sequence	Modifications	Qvality PEP	Qvality q-value	# Protein Groups	# Proteins	# Isoforms	# PSMs	Master Protein Accessions	Positions in Master Proteins	Modifications in Master Proteins	# Missed Cleavages	Theo. MH+ [Da]	Found in Sample: [S1] F1: Sample	Found in Sample: [S2] F2: Sample	Found in Sample: [S3] F3: Sample	Found in Sample: [S4] F4: Sample	Found in Sample: [S5] F5: Sample	Found in Sample: [S6] F6: Sample	Confidence (by Search Engine): Sequest HT	Percolator q-Value (by Search Engine): Sequest HT	Percolator PEP (by Search Engine): Sequest HT	XCorr (by Search Engine): Sequest HT
	FALSE	High	[K].ADMVIEAVFEDLSLKHR.[V]	1xAcetyl [K15]; 1xOxidation [M3]	1.03529e-05	0.0014403	1	1	1	1	P40939	P40939 [441-457]	P40939 1xAcetyl [K455]	1	2031.02	Not Found	Not Found	Not Found	Not Found	Not Found	High	High	0.001156	2.318e-05	3.25
	FALSE	High	[K].GFYIYQEGVKR.[K]	1xAcetyl [K10]	0.0094458	0.00224277	1	1	1	2	P40939	P40939 [635-645]	P40939 1xAcetyl [K644]	1	1401.72	Not Found	Not Found	Not Found	Not Found	Not Found	High	High	0.001156	0.01217	2.27
	FALSE	High	[R].GQQQVFKGLNDK.[V]	1xAcetyl [K7]	0.00017544	0.0014403	1	1	1	3	P40939	P40939 [400-411]	P40939 1xAcetyl [K406]	1	1403.73	Not Found	Not Found	High	Not Found	Not Found	Not Found	High	0.00335	0.0002282	3.3
	FALSE	High	[K].QTKGLYPAPLK.[I]	1xAcetyl [K3]	2.0499e-05	0.0014403	1	1	1	1	P40939	P40939 [293-303]	P40939 1xAcetyl [K295]	1	1257.72	Not Found	Not Found	Not Found	Not Found	Not Found	High	High	0.001156	4.348e-05	2.79
	FALSE	High	[R].THINYGVKGDVAVVR.[I]	1xAcetyl [K8]	0.0388048	0.00536719	1	1	1	1	P40939	P40939 [39-53]	P40939 1xAcetyl [K46]	1	1669.9	Not Found	Not Found	Not Found	Not Found	High	Not Found	High	0.003643	0.06559	2.03
FALSE	High	Master Protein	P10809	60 kDa heat shock protein, mitochondrial OS=Homo sapiens OX=9606 GN=HSPD1 PE=1 SV=2	0	24.736	16	8	8	12	8	573	61	5.87	28.14	8	0	High	Not Found	High	Not Found	Not Found	High	1	Acetyl [K58; K82; K133; K359]
	Checked	Confidence	Annotated Sequence	Modifications	Qvality PEP	Qvality q-value	# Protein Groups	# Proteins	# Isoforms	# PSMs	Master Protein Accessions	Positions in Master Proteins	Modifications in Master Proteins	# Missed Cleavages	Theo. MH+ [Da]	Found in Sample: [S1] F1: Sample	Found in Sample: [S2] F2: Sample	Found in Sample: [S3] F3: Sample	Found in Sample: [S4] F4: Sample	Found in Sample: [S5] F5: Sample	Found in Sample: [S6] F6: Sample	Confidence (by Search Engine): Sequest HT	Percolator q-Value (by Search Engine): Sequest HT	Percolator PEP (by Search Engine): Sequest HT	XCorr (by Search Engine): Sequest HT
	FALSE	High	[R].ALMLQGVDLLADAVAVTMGPKGR.[T]	1xAcetyl [K21]; 2xOxidation [M3; M18]	2.68945e-06	0.0014403	1	1	1	2	P10809	P10809 [38-60]	P10809 1xAcetyl [K58]	1	2400.26	Not Found	Not Found	Not Found	Not Found	Not Found	High	High	0.001156	6.745e-06	3.48
	FALSE	High	[K].DDAMLLKGK.[G]	1xAcetyl [K7]; 1xOxidation [M4]	0.0262072	0.00353869	1	1	1	3	P10809	P10809 [353-361]	P10809 1xAcetyl [K359]	1	1048.53	High	Not Found	Not Found	Not Found	Not Found	Not Found	High	0.00354	0.02508	2.37
	FALSE	High	[K].DGVTVAKSIDLK.[D]	1xAcetyl [K7]	0.00546134	0.00191727	1	1	1	1	P10809	P10809 [76-87]	P10809 1xAcetyl [K82]	1	1287.72	Not Found	Not Found	High	Not Found	Not Found	Not Found	High	0.00335	0.005671	2.04
	FALSE	High	[K].ISKGANPVEIR.[R]	1xAcetyl [K3]	0.00967852	0.00224277	1	1	1	1	P10809	P10809 [131-141]	P10809 1xAcetyl [K133]	1	1225.69	Not Found	Not Found	High	Not Found	Not Found	Not Found	High	0.00335	0.009647	2.13
FALSE	High	Master Protein	P19338	Nucleolin OS=Homo sapiens OX=9606 GN=NCL PE=1 SV=3	0	24.469	14	8	8	11	8	710	76.6	4.7	18.42	8	0	High	Not Found	High	Not Found	High	High	1	Acetyl [K9; K333; K398; K403; K429; K477]
	Checked	Confidence	Annotated Sequence	Modifications	Qvality PEP	Qvality q-value	# Protein Groups	# Proteins	# Isoforms	# PSMs	Master Protein Accessions	Positions in Master Proteins	Modifications in Master Proteins	# Missed Cleavages	Theo. MH+ [Da]	Found in Sample: [S1] F1: Sample	Found in Sample: [S2] F2: Sample	Found in Sample: [S3] F3: Sample	Found in Sample: [S4] F4: Sample	Found in Sample: [S5] F5: Sample	Found in Sample: [S6] F6: Sample	Confidence (by Search Engine): Sequest HT	Percolator q-Value (by Search Engine): Sequest HT	Percolator PEP (by Search Engine): Sequest HT	XCorr (by Search Engine): Sequest HT
	FALSE	High	[K].AGKNQGDPK.[K]	1xAcetyl [K3]	0.00956145	0.00224277	1	1	1	1	P19338	P19338 [7-15]	P19338 1xAcetyl [K9]	1	956.48	High	Not Found	Not Found	Not Found	Not Found	Not Found	High	0.00354	0.0112	1.72
	FALSE	High	[R].GGKNSTWSGESK.[T]	1xAcetyl [K3]	0.00212409	0.00191727	1	1	1	3	P19338	P19338 [475-486]	P19338 1xAcetyl [K477]	1	1279.59	Not Found	Not Found	Not Found	Not Found	High	High	High	0.002564	0.005251	1.67
	FALSE	High	[K].NLPYKVTQDELK.[E]	1xAcetyl [K5]	0.000722057	0.0014403	1	1	1	2	P19338	P19338 [399-410]	P19338 1xAcetyl [K403]	1	1489.79	Not Found	Not Found	High	Not Found	Not Found	Not Found	High	0.00335	0.0008538	2.03
	FALSE	High	[K].SKGIAYIEFK.[T]	1xAcetyl [K2]	0.00430664	0.00191727	1	1	1	1	P19338	P19338 [428-437]	P19338 1xAcetyl [K429]	1	1197.65	Not Found	Not Found	Not Found	Not Found	Not Found	High	High	0.001156	0.005945	2.17
	FALSE	High	[K].TGISDVFAKNDLAVVDVR.[I]	1xAcetyl [K9]	0.000284038	0.0014403	1	1	1	1	P19338	P19338 [325-342]	P19338 1xAcetyl [K333]	1	1961.03	Not Found	Not Found	Not Found	Not Found	Not Found	High	High	0.001156	0.0004869	2.38
	FALSE	High	[R].TLLAKNLPYK.[V]	1xAcetyl [K5]	0.000200632	0.0014403	1	1	1	1	P19338	P19338 [394-403]	P19338 1xAcetyl [K398]	1	1202.71	Not Found	Not Found	High	Not Found	Not Found	Not Found	High	0.00335	0.0002587	1.74
FALSE	High	Master Protein	P16402	Histone H1.3 OS=Homo sapiens OX=9606 GN=H1-3 PE=1 SV=2	0	24.265	37	10	10	16	5	221	22.3	11.02	10.4	10	0	Not Found	Not Found	High	High	High	Not Found	1	Acetyl [K33; K76; K86; K91; K98; K173; K188; K207]
	Checked	Confidence	Annotated Sequence	Modifications	Qvality PEP	Qvality q-value	# Protein Groups	# Proteins	# Isoforms	# PSMs	Master Protein Accessions	Positions in Master Proteins	Modifications in Master Proteins	# Missed Cleavages	Theo. MH+ [Da]	Found in Sample: [S1] F1: Sample	Found in Sample: [S2] F2: Sample	Found in Sample: [S3] F3: Sample	Found in Sample: [S4] F4: Sample	Found in Sample: [S5] F5: Sample	Found in Sample: [S6] F6: Sample	Confidence (by Search Engine): Sequest HT	Percolator q-Value (by Search Engine): Sequest HT	Percolator PEP (by Search Engine): Sequest HT	XCorr (by Search Engine): Sequest HT
	FALSE	High	[K].AAKPKSGKPK.[V]	1xAcetyl [K8]	0.0478797	0.00569921	1	1	1	1	P16402	P16402 [200-209]	P16402 1xAcetyl [K207]	3	1053.64	Not Found	Not Found	Not Found	Not Found	High	Not Found	High	0.003643	0.07874	1.28
	FALSE	High	[K].AAKSPAK.[A]	1xAcetyl [K3]	0.0136893	0.00224277	1	1	1	1	P16402	P16402 [186-192]	P16402 1xAcetyl [K188]	1	714.414	Not Found	Not Found	High	Not Found	Not Found	Not Found	High	0.00335	0.01337	1.98
	FALSE	High	[K].AGATAGKR.[K]	1xAcetyl [K7]	0.0117586	0.00224277	1	1	1	1	P16402	P16402 [27-34]	P16402 1xAcetyl [K33]	1	773.426	Not Found	Not Found	High	Not Found	Not Found	Not Found	High	0.00335	0.0116	1.45
	FALSE	High	[K].ALAAAGYDVEKNNSR.[I]	1xAcetyl [K11]	4.8442e-05	0.0014403	3	5	1	2	P16402; P10412; P16403	P16402 [66-80]; P10412 [65-79]; P16403 [65-79]	P16402 1xAcetyl [K76]; P10412 1xAcetyl [K75]; P16403 1xAcetyl [K75]	1	1620.8	Not Found	High	Not Found	Not Found	Not Found	Not Found	High	0.004386	6.637e-05	2.53
	FALSE	High	[K].GTLVQTKGTGASGSFK.[L]	1xAcetyl [K7]	0.00474749	0.00191727	4	5	1	3	P16401; P16402; P10412; P16403	P16401 [94-109]; P16402 [92-107]; P10412 [91-106]; P16403 [91-106]	P16401 1xAcetyl [K100]; P16402 1xAcetyl [K98]; P10412 1xAcetyl [K97]; P16403 1xAcetyl [K97]	1	1580.83	Not Found	Not Found	Not Found	High	High	Not Found	High	0.002564	0.01057	1.76
	FALSE	High	[K].KAAKSPAK.[A]	1xAcetyl [K4]	0.0664297	0.00616184	1	1	1	1	P16402	P16402 [185-192]	P16402 1xAcetyl [K188]	2	842.509	Not Found	Not Found	High	Not Found	Not Found	Not Found	High	0.004724	0.05895	1.93
	FALSE	High	[K].KVAKSAK.[K]	1xAcetyl [K4]	0.0713083	0.00735032	1	1	1	1	P16402	P16402 [170-176]	P16402 1xAcetyl [K173]	2	773.488	Not Found	Not Found	Not Found	High	Not Found	Not Found	High	0.004274	0.1015	1.73
	FALSE	High	[K].LGLKSLVSK.[G]	1xAcetyl [K4]	0.00261312	0.00191727	4	4	1	3	P16401; P16402; P10412; P16403	P16401 [85-93]; P16402 [83-91]; P10412 [82-90]; P16403 [82-90]	P16401 1xAcetyl [K88]; P16402 1xAcetyl [K86]; P10412 1xAcetyl [K85]; P16403 1xAcetyl [K85]	1	986.624	Not Found	Not Found	Not Found	Not Found	High	High	High	0.002564	0.006276	1.76
	FALSE	High	[K].SLVSKGTLVQTK.[G]	1xAcetyl [K5]	3.44259e-05	0.0014403	4	5	1	2	P16401; P16402; P10412; P16403	P16401 [89-100]; P16402 [87-98]; P10412 [86-97]; P16403 [86-97]	P16401 1xAcetyl [K93]; P16402 1xAcetyl [K91]; P10412 1xAcetyl [K90]; P16403 1xAcetyl [K90]	1	1302.76	High	Not Found	Not Found	Not Found	Not Found	High	High	0.001156	7.028e-05	2.45
FALSE	High	Master Protein	P12236	ADP/ATP translocase 3 OS=Homo sapiens OX=9606 GN=SLC25A6 PE=1 SV=4	0	24.164	24	8	8	14	2	298	32.8	9.74	19.43	8	0	Not Found	High	Not Found	High	High	High	1	Acetyl [K23; K33; K96; K147; K268]
	Checked	Confidence	Annotated Sequence	Modifications	Qvality PEP	Qvality q-value	# Protein Groups	# Proteins	# Isoforms	# PSMs	Master Protein Accessions	Positions in Master Proteins	Modifications in Master Proteins	# Missed Cleavages	Theo. MH+ [Da]	Found in Sample: [S1] F1: Sample	Found in Sample: [S2] F2: Sample	Found in Sample: [S3] F3: Sample	Found in Sample: [S4] F4: Sample	Found in Sample: [S5] F5: Sample	Found in Sample: [S6] F6: Sample	Confidence (by Search Engine): Sequest HT	Percolator q-Value (by Search Engine): Sequest HT	Percolator PEP (by Search Engine): Sequest HT	XCorr (by Search Engine): Sequest HT
	FALSE	High	[R].DEGGKAFFK.[G]	1xAcetyl [K5]	0.0316108	0.0039873	2	2	1	1	P12236; P05141	P12236 [264-272]; P05141 [264-272]	P12236 1xAcetyl [K268]; P05141 1xAcetyl [K268]	1	1040.5	Not Found	High	Not Found	Not Found	Not Found	Not Found	High	0.004386	0.02633	1.73
	FALSE	High	[K].DFLAGGIAAAISKTAVAPIER.[V]	1xAcetyl [K13]	2.16613e-07	0.0014403	1	1	1	6	P12236	P12236 [11-31]	P12236 1xAcetyl [K23]	1	2113.17	Not Found	High	Not Found	High	High	High	High	0.001156	6.632e-07	4.64
	FALSE	High	[R].LAADVGKSGTER.[E]	1xAcetyl [K7]	1.89364e-05	0.0014403	1	1	1	1	P12236	P12236 [141-152]	P12236 1xAcetyl [K147]	1	1245.64	Not Found	Not Found	Not Found	Not Found	Not Found	High	High	0.001156	4.048e-05	1.9
	FALSE	High	[R].VKLLLQVQHASK.[Q]	1xAcetyl [K2]	0.000435282	0.0014403	3	3	1	1	P12236; P05141; P12235	P12236 [32-43]; P05141 [32-43]; P12235 [32-43]	P12236 1xAcetyl [K33]; P05141 1xAcetyl [K33]; P12235 1xAcetyl [K33]	1	1405.85	Not Found	Not Found	Not Found	Not Found	Not Found	High	High	0.001156	0.0007223	2.55
	FALSE	High	[K].YKQIFLGGVDK.[HR]	1xAcetyl [K2]	4.6135e-05	0.0014403	2	2	1	2	P12236; P05141	P12236 [95-105]; P05141 [95-105]	P12236 1xAcetyl [K96]; P05141 1xAcetyl [K96]	1	1309.72	Not Found	Not Found	High	Not Found	Not Found	Not Found	High	0.00335	6.551e-05	3
FALSE	High	Master Protein	P40926	Malate dehydrogenase, mitochondrial OS=Homo sapiens OX=9606 GN=MDH2 PE=1 SV=3	0	24.025	21	7	8	11	7	338	35.5	8.68	21.6	7	0	Not Found	Not Found	High	High	High	High	1	Acetyl [K185; K301; K307; K335]
	Checked	Confidence	Annotated Sequence	Modifications	Qvality PEP	Qvality q-value	# Protein Groups	# Proteins	# Isoforms	# PSMs	Master Protein Accessions	Positions in Master Proteins	Modifications in Master Proteins	# Missed Cleavages	Theo. MH+ [Da]	Found in Sample: [S1] F1: Sample	Found in Sample: [S2] F2: Sample	Found in Sample: [S3] F3: Sample	Found in Sample: [S4] F4: Sample	Found in Sample: [S5] F5: Sample	Found in Sample: [S6] F6: Sample	Confidence (by Search Engine): Sequest HT	Percolator q-Value (by Search Engine): Sequest HT	Percolator PEP (by Search Engine): Sequest HT	XCorr (by Search Engine): Sequest HT
	FALSE	High	[R].ANTFVAELKGLDPAR.[V]	1xAcetyl [K9]	0.0094458	0.00224277	1	1	1	1	P40926	P40926 [177-191]	P40926 1xAcetyl [K185]	1	1643.88	Not Found	Not Found	Not Found	Not Found	Not Found	High	High	0.001156	0.01219	2.04
	FALSE	High	[K].GIEKNLGIGK.[V]	1xAcetyl [K4]	0.00675856	0.00191727	1	1	1	3	P40926	P40926 [298-307]	P40926 1xAcetyl [K301]	1	1070.62	Not Found	Not Found	Not Found	High	High	Not Found	High	0.002564	0.0144	3.44
	FALSE	High	[K].KGEDFVKTLK.[-]	1xAcetyl [K7]	0.00583971	0.00191727	1	1	1	2	P40926	P40926 [329-338]	P40926 1xAcetyl [K335]	2	1206.67	Not Found	Not Found	High	Not Found	Not Found	Not Found	High	0.00335	0.006039	2.44
	FALSE	High	[K].KGIEKNLGIGK.[V]	1xAcetyl [K5]	0.0173507	0.002794	1	1	1	1	P40926	P40926 [297-307]	P40926 1xAcetyl [K301]	2	1198.72	Not Found	Not Found	Not Found	Not Found	High	Not Found	High	0.002564	0.03275	1.58
	FALSE	High	[K].NLGIGKVSSFEEK.[M]	1xAcetyl [K6]	8.01325e-06	0.0014403	1	1	1	1	P40926	P40926 [302-314]	P40926 1xAcetyl [K307]	1	1449.76	Not Found	Not Found	Not Found	High	Not Found	Not Found	High	0.004274	9.263e-05	2.62
FALSE	High	Master Protein	P07900	Heat shock protein HSP 90-alpha OS=Homo sapiens OX=9606 GN=HSP90AA1 PE=1 SV=5	0	22.508	11	8	8	11	6	732	84.6	5.02	10.95	8	0	Not Found	Not Found	High	Not Found	Not Found	High	1	Acetyl [K84; K283; K407; K489; K539; K567]
	Checked	Confidence	Annotated Sequence	Modifications	Qvality PEP	Qvality q-value	# Protein Groups	# Proteins	# Isoforms	# PSMs	Master Protein Accessions	Positions in Master Proteins	Modifications in Master Proteins	# Missed Cleavages	Theo. MH+ [Da]	Found in Sample: [S1] F1: Sample	Found in Sample: [S2] F2: Sample	Found in Sample: [S3] F3: Sample	Found in Sample: [S4] F4: Sample	Found in Sample: [S5] F5: Sample	Found in Sample: [S6] F6: Sample	Confidence (by Search Engine): Sequest HT	Percolator q-Value (by Search Engine): Sequest HT	Percolator PEP (by Search Engine): Sequest HT	XCorr (by Search Engine): Sequest HT
	FALSE	High	[K].EFEGKTLVSVTK.[E]	1xAcetyl [K5]	0.000126209	0.0014403	1	2	1	1	P07900	P07900 [535-546]	P07900 1xAcetyl [K539]	1	1379.74	Not Found	Not Found	High	Not Found	Not Found	Not Found	High	0.00335	0.0001674	1.99
	FALSE	High	[K].EKYIDQEELNK.[T]	1xAcetyl [K2]	0.000211953	0.0014403	2	4	1	1	P07900; P08238	P07900 [282-292]; P08238 [274-284]	P07900 1xAcetyl [K283]; P08238 1xAcetyl [K275]	1	1450.71	Not Found	Not Found	Not Found	High	Not Found	Not Found	High	0.004274	0.00115	2.09
	FALSE	High	[K].ELHINLIPNKQDR.[T]	1xAcetyl [K10]	0.0193545	0.002794	1	1	1	1	P07900	P07900 [75-87]	P07900 1xAcetyl [K84]	1	1631.89	Not Found	Not Found	Not Found	Not Found	Not Found	High	High	0.002205	0.02348	1.64
	FALSE	High	[R].EMLQQSKILK.[VY]	1xAcetyl [K7]; 1xOxidation [M2]	0.00119767	0.0014403	2	3	1	2	P07900; P08238	P07900 [401-410]; P08238 [393-402]	P07900 1xAcetyl [K407]; P08238 1xAcetyl [K399]	1	1275.7	Not Found	Not Found	Not Found	High	Not Found	Not Found	High	0.004274	0.004362	1.9
	FALSE	High	[K].ENQKHIYYITGETK.[D]	1xAcetyl [K4]	0.0001982	0.0014403	1	1	1	2	P07900	P07900 [486-499]	P07900 1xAcetyl [K489]	1	1765.88	Not Found	Not Found	High	Not Found	Not Found	Not Found	High	0.00335	0.0002557	2.95
	FALSE	High	[K].TKFENLCK.[I]	1xAcetyl [K2]; 1xPropionamide [C7]	0.00628238	0.00191727	1	2	1	1	P07900	P07900 [566-573]	P07900 1xAcetyl [K567]	1	1095.55	Not Found	Not Found	High	Not Found	Not Found	Not Found	High	0.00335	0.00645	1
FALSE	High	Master Protein	Q13428	Treacle protein OS=Homo sapiens OX=9606 GN=TCOF1 PE=1 SV=3	0	21.778	7	7	7	11	7	1488	152	9.04	8.44	7	0	Not Found	High	High	Not Found	Not Found	High	1	Acetyl [K155; K367; K519; K720; K725; K811]
	Checked	Confidence	Annotated Sequence	Modifications	Qvality PEP	Qvality q-value	# Protein Groups	# Proteins	# Isoforms	# PSMs	Master Protein Accessions	Positions in Master Proteins	Modifications in Master Proteins	# Missed Cleavages	Theo. MH+ [Da]	Found in Sample: [S1] F1: Sample	Found in Sample: [S2] F2: Sample	Found in Sample: [S3] F3: Sample	Found in Sample: [S4] F4: Sample	Found in Sample: [S5] F5: Sample	Found in Sample: [S6] F6: Sample	Confidence (by Search Engine): Sequest HT	Percolator q-Value (by Search Engine): Sequest HT	Percolator PEP (by Search Engine): Sequest HT	XCorr (by Search Engine): Sequest HT
	FALSE	High	[K].ASGKTSQVGAASAPAK.[E]	1xAcetyl [K4]	1.45717e-07	0.0014403	1	1	1	2	Q13428	Q13428 [364-379]	Q13428 1xAcetyl [K367]	1	1472.77	Not Found	Not Found	Not Found	Not Found	Not Found	High	High	0.001156	4.614e-07	2.57
	FALSE	High	[K].GLQVKAASVPVK.[G]	1xAcetyl [K5]	0.00632075	0.00191727	1	1	1	1	Q13428	Q13428 [721-732]	Q13428 1xAcetyl [K725]	1	1238.75	Not Found	Not Found	Not Found	Not Found	Not Found	High	High	0.001156	0.008448	1.55
	FALSE	High	[K].GTISAPGKVVTAAAQAK.[Q]	1xAcetyl [K8]	0.0419604	0.00569921	1	1	1	1	Q13428	Q13428 [804-820]	Q13428 1xAcetyl [K811]	1	1611.91	Not Found	Not Found	Not Found	Not Found	Not Found	High	High	0.006082	0.04759	1.21
	FALSE	High	[K].SPQVKPASTMGMGPLGKGAGPVPPGK.[V]	1xAcetyl [K17]; 2xOxidation [M10; M12]	0.0562572	0.00569921	1	1	1	1	Q13428	Q13428 [503-528]	Q13428 1xAcetyl [K519]	2	2520.29	Not Found	High	Not Found	Not Found	Not Found	Not Found	High	0.004386	0.04542	1.78
	FALSE	High	[K].SVGKGLQVK.[A]	1xAcetyl [K4]	0.00298801	0.00191727	1	1	1	3	Q13428	Q13428 [717-725]	Q13428 1xAcetyl [K720]	1	957.573	Not Found	Not Found	High	Not Found	Not Found	Not Found	High	0.00335	0.003231	1.99
	FALSE	High	[K].TVANLLSGKSPR.[K]	1xAcetyl [K9]	3.49594e-06	0.0014403	1	1	1	2	Q13428	Q13428 [147-158]	Q13428 1xAcetyl [K155]	1	1284.73	Not Found	Not Found	High	Not Found	Not Found	Not Found	High	0.00335	5.887e-06	3.26
FALSE	High	Master Protein	P10412	Histone H1.4 OS=Homo sapiens OX=9606 GN=H1-4 PE=1 SV=2	0	21.697	34	8	8	15	3	219	21.9	11.03	10.32	8	0	Not Found	Not Found	High	High	High	Not Found	1	Acetyl [K32; K75; K85; K90; K97; K168; K186]
	Checked	Confidence	Annotated Sequence	Modifications	Qvality PEP	Qvality q-value	# Protein Groups	# Proteins	# Isoforms	# PSMs	Master Protein Accessions	Positions in Master Proteins	Modifications in Master Proteins	# Missed Cleavages	Theo. MH+ [Da]	Found in Sample: [S1] F1: Sample	Found in Sample: [S2] F2: Sample	Found in Sample: [S3] F3: Sample	Found in Sample: [S4] F4: Sample	Found in Sample: [S5] F5: Sample	Found in Sample: [S6] F6: Sample	Confidence (by Search Engine): Sequest HT	Percolator q-Value (by Search Engine): Sequest HT	Percolator PEP (by Search Engine): Sequest HT	XCorr (by Search Engine): Sequest HT
	FALSE	High	[K].ALAAAGYDVEKNNSR.[I]	1xAcetyl [K11]	4.8442e-05	0.0014403	3	5	1	2	P16402; P10412; P16403	P16402 [66-80]; P10412 [65-79]; P16403 [65-79]	P16402 1xAcetyl [K76]; P10412 1xAcetyl [K75]; P16403 1xAcetyl [K75]	1	1620.8	Not Found	High	Not Found	Not Found	Not Found	Not Found	High	0.004386	6.637e-05	2.53
	FALSE	High	[K].GTLVQTKGTGASGSFK.[L]	1xAcetyl [K7]	0.00474749	0.00191727	4	5	1	3	P16401; P16402; P10412; P16403	P16401 [94-109]; P16402 [92-107]; P10412 [91-106]; P16403 [91-106]	P16401 1xAcetyl [K100]; P16402 1xAcetyl [K98]; P10412 1xAcetyl [K97]; P16403 1xAcetyl [K97]	1	1580.83	Not Found	Not Found	Not Found	High	High	Not Found	High	0.002564	0.01057	1.76
	FALSE	High	[K].KAPKSPAK.[A]	1xAcetyl [K4]	0.0323837	0.0039873	1	1	1	1	P10412	P10412 [183-190]	P10412 1xAcetyl [K186]	2	868.525	Not Found	Not Found	Not Found	High	Not Found	Not Found	High	0.004274	0.05524	1.84
	FALSE	High	[K].KPAAAAGAKK.[A]	1xAcetyl [K9]	0.00347966	0.00191727	1	1	1	2	P10412	P10412 [160-169]	P10412 1xAcetyl [K168]	2	954.573	Not Found	Not Found	Not Found	High	High	Not Found	High	0.002564	0.008053	1.74
	FALSE	High	[K].LGLKSLVSK.[G]	1xAcetyl [K4]	0.00261312	0.00191727	4	4	1	3	P16401; P16402; P10412; P16403	P16401 [85-93]; P16402 [83-91]; P10412 [82-90]; P16403 [82-90]	P16401 1xAcetyl [K88]; P16402 1xAcetyl [K86]; P10412 1xAcetyl [K85]; P16403 1xAcetyl [K85]	1	986.624	Not Found	Not Found	Not Found	Not Found	High	High	High	0.002564	0.006276	1.76
	FALSE	High	[K].SAGAAKR.[K]	1xAcetyl [K6]	0.0684225	0.00616184	1	1	1	1	P10412	P10412 [27-33]	P10412 1xAcetyl [K32]	1	702.389	Not Found	Not Found	High	Not Found	Not Found	Not Found	High	0.004724	0.06076	1.39
	FALSE	High	[K].SLVSKGTLVQTK.[G]	1xAcetyl [K5]	3.44259e-05	0.0014403	4	5	1	2	P16401; P16402; P10412; P16403	P16401 [89-100]; P16402 [87-98]; P10412 [86-97]; P16403 [86-97]	P16401 1xAcetyl [K93]; P16402 1xAcetyl [K91]; P10412 1xAcetyl [K90]; P16403 1xAcetyl [K90]	1	1302.76	High	Not Found	Not Found	Not Found	Not Found	High	High	0.001156	7.028e-05	2.45
FALSE	High	Master Protein	P09874	Poly [ADP-ribose] polymerase 1 OS=Homo sapiens OX=9606 GN=PARP1 PE=1 SV=4	0	21.129	10	11	11	13	11	1014	113	8.88	14	11	0	Not Found	High	High	High	High	High	1	Acetyl [K15; K108; K119; K434; K621; K629; K662; K852; K949]
	Checked	Confidence	Annotated Sequence	Modifications	Qvality PEP	Qvality q-value	# Protein Groups	# Proteins	# Isoforms	# PSMs	Master Protein Accessions	Positions in Master Proteins	Modifications in Master Proteins	# Missed Cleavages	Theo. MH+ [Da]	Found in Sample: [S1] F1: Sample	Found in Sample: [S2] F2: Sample	Found in Sample: [S3] F3: Sample	Found in Sample: [S4] F4: Sample	Found in Sample: [S5] F5: Sample	Found in Sample: [S6] F6: Sample	Confidence (by Search Engine): Sequest HT	Percolator q-Value (by Search Engine): Sequest HT	Percolator PEP (by Search Engine): Sequest HT	XCorr (by Search Engine): Sequest HT
	FALSE	High	[K].AEKTLGDFAAEYAK.[S]	1xAcetyl [K3]	9.79989e-06	0.0014403	1	1	1	1	P09874	P09874 [106-119]	P09874 1xAcetyl [K108]	1	1555.76	Not Found	Not Found	High	Not Found	Not Found	Not Found	High	0.00335	1.544e-05	1.8
	FALSE	High	[K].ASLCISTKK.[E]	1xAcetyl [K9]; 1xPropionamide [C4]	0.0641114	0.00590115	1	1	1	1	P09874	P09874 [426-434]	P09874 1xAcetyl [K434]	1	1063.58	Not Found	Not Found	Not Found	Not Found	High	Not Found	High	0.003643	0.1014	0.95
	FALSE	High	[K].HSVKGLGK.[T]	1xAcetyl [K4]	0.0473097	0.00569921	1	1	1	1	P09874	P09874 [946-953]	P09874 1xAcetyl [K949]	1	867.505	Not Found	Not Found	High	Not Found	Not Found	Not Found	High	0.00335	0.0429	1.98
	FALSE	High	[K].LTVNPGTKSK.[L]	1xAcetyl [K8]	0.00245863	0.00191727	1	1	1	2	P09874	P09874 [655-664]	P09874 1xAcetyl [K662]	1	1086.62	Not Found	Not Found	Not Found	High	Not Found	Not Found	High	0.004274	0.007607	2.96
	FALSE	High	[K].LYEEKTGNAWHSK.[N]	1xAcetyl [K5]	0.000249893	0.0014403	1	1	1	2	P09874	P09874 [617-629]	P09874 1xAcetyl [K621]	1	1604.77	Not Found	Not Found	High	Not Found	Not Found	Not Found	High	0.00335	0.0003176	2.74
	FALSE	High	[K].TGNAWHSKNFTK.[Y]	1xAcetyl [K8]	0.0337815	0.0039873	1	1	1	1	P09874	P09874 [622-633]	P09874 1xAcetyl [K629]	1	1432.7	Not Found	Not Found	Not Found	Not Found	High	Not Found	High	0.002564	0.05832	1.68
	FALSE	High	[K].TLGDFAAEYAKSNR.[S]	1xAcetyl [K11]	0.0493341	0.00569921	1	1	1	1	P09874	P09874 [109-122]	P09874 1xAcetyl [K119]	1	1584.77	Not Found	Not Found	Not Found	High	Not Found	Not Found	High	0.004274	0.07633	1.34
	FALSE	High	[R].VEYAKSGR.[A]	1xAcetyl [K5]	0.057271	0.00569921	1	1	1	1	P09874	P09874 [11-18]	P09874 1xAcetyl [K15]	1	951.489	Not Found	Not Found	Not Found	Not Found	Not Found	High	High	0.006488	0.06331	0.99
	FALSE	High	[R].YKPFKQLHNR.[R]	1xAcetyl [K5]	0.0301191	0.00353869	1	1	1	1	P09874	P09874 [848-857]	P09874 1xAcetyl [K852]	2	1372.75	Not Found	High	Not Found	Not Found	Not Found	Not Found	High	0.004386	0.0251	1.74
FALSE	High	Master Protein	Q09472	Histone acetyltransferase p300 OS=Homo sapiens OX=9606 GN=EP300 PE=1 SV=2	0	20.969	3	10	10	10	7	2414	264	8.5	16.07	10	0	High	High	High	High	Not Found	High	1	Acetyl [K1542; K1546; K1549; K1554; K1555; K1558; K1560; K1590; K1674; K1769; K1772]
	Checked	Confidence	Annotated Sequence	Modifications	Qvality PEP	Qvality q-value	# Protein Groups	# Proteins	# Isoforms	# PSMs	Master Protein Accessions	Positions in Master Proteins	Modifications in Master Proteins	# Missed Cleavages	Theo. MH+ [Da]	Found in Sample: [S1] F1: Sample	Found in Sample: [S2] F2: Sample	Found in Sample: [S3] F3: Sample	Found in Sample: [S4] F4: Sample	Found in Sample: [S5] F5: Sample	Found in Sample: [S6] F6: Sample	Confidence (by Search Engine): Sequest HT	Percolator q-Value (by Search Engine): Sequest HT	Percolator PEP (by Search Engine): Sequest HT	XCorr (by Search Engine): Sequest HT
	FALSE	High	[R].EENTSNESTDVTKGDSK.[N]	1xAcetyl [K13]	0.0103484	0.00224277	1	1	1	1	Q09472	Q09472 [1530-1546]	Q09472 1xAcetyl [K1542]	1	1882.81	Not Found	Not Found	Not Found	Not Found	Not Found	High	High	0.001156	0.01324	1.64
	FALSE	High	[R].EENTSNESTDVTKGDSKNAKK.[K]	3xAcetyl [K13; K17; K20]	0.00017017	0.0014403	1	1	1	1	Q09472	Q09472 [1530-1550]	Q09472 3xAcetyl [K1542; K1546; K1549]	3	2408.11	Not Found	High	Not Found	Not Found	Not Found	Not Found	High	0.004386	0.0002107	2.47
	FALSE	High	[R].FVYTCNECKHHVETR.[W]	1xAcetyl [K9]; 2xPropionamide [C5; C8]	0.0175628	0.002794	2	2	1	1	Q09472; Q92793	Q09472 [1666-1680]; Q92793 [1703-1717]	Q09472 1xAcetyl [K1674]; Q92793 1xAcetyl [K1711]	1	2049.93	Not Found	Not Found	Not Found	High	Not Found	Not Found	High	0.004274	0.03446	1.91
	FALSE	High	[R].KREENTSNESTDVTKGDSK.[N]	1xAcetyl [K15]	0.0713083	0.00735032	1	1	1	1	Q09472	Q09472 [1528-1546]	Q09472 1xAcetyl [K1542]	3	2167.01	High	Not Found	Not Found	Not Found	Not Found	Not Found	High	0.00354	0.05581	2.64
	FALSE	High	[R].KREENTSNESTDVTKGDSKNAK.[K]	2xAcetyl [K15; K19]	0.000744409	0.0014403	1	1	1	1	Q09472	Q09472 [1528-1549]	Q09472 2xAcetyl [K1542; K1546]	4	2522.2	Not Found	High	Not Found	Not Found	Not Found	Not Found	High	0.004386	0.0008173	4.95
	FALSE	High	[K].LYATMEKHK.[E]	1xAcetyl [K7]; 1xOxidation [M5]	0.0156481	0.00224277	2	2	1	1	Q09472; Q92793	Q09472 [1584-1592]; Q92793 [1621-1629]	Q09472 1xAcetyl [K1590]; Q92793 1xAcetyl [K1627]	1	1178.59	Not Found	Not Found	Not Found	High	Not Found	Not Found	High	0.004274	0.03158	1.64
	FALSE	High	[K].NNKKTSKNK.[S]	3xAcetyl [K3; K4; K7]	0.0233582	0.00313308	1	1	1	1	Q09472	Q09472 [1552-1560]	Q09472 3xAcetyl [K1554; K1555; K1558]	3	1187.64	Not Found	Not Found	Not Found	High	Not Found	Not Found	High	0.004274	0.04288	1.81
	FALSE	High	[K].REENTSNESTDVTKGDSKNAKK.[K]	3xAcetyl [K14; K18; K21]	0.000825708	0.0014403	1	1	1	1	Q09472	Q09472 [1529-1550]	Q09472 3xAcetyl [K1542; K1546; K1549]	4	2564.21	Not Found	Not Found	High	Not Found	Not Found	Not Found	High	0.00335	0.000972	2.55
	FALSE	High	[K].TSKNKSSLSR.[G]	2xAcetyl [K3; K5]	0.022118	0.00313308	1	1	1	1	Q09472	Q09472 [1556-1565]	Q09472 2xAcetyl [K1558; K1560]	2	1191.63	Not Found	Not Found	Not Found	Not Found	Not Found	High	High	0.002924	0.02661	1.31
	FALSE	High	[R].VVQHTKGCKR.[K]	2xAcetyl [K6; K9]; 1xPropionamide [C8]	0.00684136	0.00191727	2	2	1	1	Q09472; Q92793	Q09472 [1764-1773]; Q92793 [1801-1810]	Q09472 2xAcetyl [K1769; K1772]; Q92793 2xAcetyl [K1806; K1809]	2	1310.7	Not Found	Not Found	High	Not Found	Not Found	Not Found	High	0.00335	0.006992	2
FALSE	High	Master Protein	P07437	Tubulin beta chain OS=Homo sapiens OX=9606 GN=TUBB PE=1 SV=2	0	20.838	16	6	8	12	2	444	49.6	4.89	14.04	6	0	Not Found	Not Found	Not Found	High	Not Found	High	1	Acetyl [K58]
	Checked	Confidence	Annotated Sequence	Modifications	Qvality PEP	Qvality q-value	# Protein Groups	# Proteins	# Isoforms	# PSMs	Master Protein Accessions	Positions in Master Proteins	Modifications in Master Proteins	# Missed Cleavages	Theo. MH+ [Da]	Found in Sample: [S1] F1: Sample	Found in Sample: [S2] F2: Sample	Found in Sample: [S3] F3: Sample	Found in Sample: [S4] F4: Sample	Found in Sample: [S5] F5: Sample	Found in Sample: [S6] F6: Sample	Confidence (by Search Engine): Sequest HT	Percolator q-Value (by Search Engine): Sequest HT	Percolator PEP (by Search Engine): Sequest HT	XCorr (by Search Engine): Sequest HT
	FALSE	High	[R].ISVYYNEATGGKYVPR.[A]	1xAcetyl [K12]	1.04799e-05	0.0014403	1	1	1	2	P07437	P07437 [47-62]	P07437 1xAcetyl [K58]	1	1858.93	Not Found	Not Found	Not Found	Not Found	Not Found	High	High	0.001156	2.356e-05	2.85
FALSE	High	Master Protein	Q16695	Histone H3.1t OS=Homo sapiens OX=9606 GN=H3-4 PE=1 SV=3	0	20.348	44	9	10	259	1	136	15.5	11.12	421	9	0	Not Found	Not Found	High	Not Found	Not Found	Not Found	1	Acetyl [K10; K15; K24; K28; K37; K57; K80]
	Checked	Confidence	Annotated Sequence	Modifications	Qvality PEP	Qvality q-value	# Protein Groups	# Proteins	# Isoforms	# PSMs	Master Protein Accessions	Positions in Master Proteins	Modifications in Master Proteins	# Missed Cleavages	Theo. MH+ [Da]	Found in Sample: [S1] F1: Sample	Found in Sample: [S2] F2: Sample	Found in Sample: [S3] F3: Sample	Found in Sample: [S4] F4: Sample	Found in Sample: [S5] F5: Sample	Found in Sample: [S6] F6: Sample	Confidence (by Search Engine): Sequest HT	Percolator q-Value (by Search Engine): Sequest HT	Percolator PEP (by Search Engine): Sequest HT	XCorr (by Search Engine): Sequest HT
	FALSE	High	[R].EIAQDFKTDLR.[F]	1xAcetyl [K7]	0.0407181	0.00536719	2	4	1	1	Q16695; P68431	Q16695 [74-84]; P68431 [74-84]	Q16695 1xAcetyl [K80]; P68431 1xAcetyl [K80]	1	1377.7	Not Found	High	Not Found	Not Found	Not Found	Not Found	High	0.004386	0.03343	1.43
	FALSE	High	[R].KQLATKVAR.[K]	1xAcetyl [K6]	0.0329756	0.0039873	1	1	1	2	Q16695	Q16695 [19-27]	Q16695 1xAcetyl [K24]	2	1056.65	Not Found	Not Found	High	Not Found	Not Found	Not Found	High	0.00335	0.03041	2.26
	FALSE	High	[R].KSAPATGGVKKPHR.[Y]	2xAcetyl [K1; K10]	0.0137728	0.00224277	2	3	1	1	Q16695; P68431	Q16695 [28-41]; P68431 [28-41]	Q16695 2xAcetyl [K28; K37]; P68431 2xAcetyl [K28; K37]	3	1517.85	Not Found	High	Not Found	Not Found	Not Found	Not Found	High	0.004386	0.01204	3.87
	FALSE	High	[R].KSTGGKAPR.[K]	1xAcetyl [K6]	0.00124229	0.0014403	2	5	1	17	Q16695; P68431	Q16695 [10-18]; P68431 [10-18]	Q16695 1xAcetyl [K15]; P68431 1xAcetyl [K15]	2	943.532	Not Found	Not Found	High	High	Not Found	Not Found	High	0.00335	0.002647	2.76
	FALSE	High	[R].KSTGGKAPR.[K]	2xAcetyl [K1; K6]	2.46149e-05	0.0014403	2	5	1	76	Q16695; P68431	Q16695 [10-18]; P68431 [10-18]	Q16695 2xAcetyl [K10; K15]; P68431 2xAcetyl [K10; K15]	2	985.543	High	High	High	High	High	High	High	0.002564	0.0001075	2.24
	FALSE	High	[R].KSTGGKAPRK.[Q]	1xAcetyl [K6]	0.0182145	0.002794	2	5	1	1	Q16695; P68431	Q16695 [10-19]; P68431 [10-19]	Q16695 1xAcetyl [K15]; P68431 1xAcetyl [K15]	3	1071.63	Not Found	Not Found	Not Found	Not Found	Not Found	High	High	0.002205	0.02222	2.12
	FALSE	High	[K].STGGKAPR.[K]	1xAcetyl [K5]	0.000938492	0.0014403	2	5	1	157	Q16695; P68431	Q16695 [11-18]; P68431 [11-18]	Q16695 1xAcetyl [K15]; P68431 1xAcetyl [K15]	1	815.437	High	High	High	High	High	High	High	0.00335	0.001092	1.93
	FALSE	High	[R].YQKSTELLIR.[K]	1xAcetyl [K3]	0.0121956	0.00224277	2	5	1	2	Q16695; P68431	Q16695 [55-64]; P68431 [55-64]	Q16695 1xAcetyl [K57]; P68431 1xAcetyl [K57]	1	1292.72	Not Found	Not Found	Not Found	Not Found	High	Not Found	High	0.002564	0.02402	1.35
FALSE	High	Master Protein	P16403	Histone H1.2 OS=Homo sapiens OX=9606 GN=H1-2 PE=1 SV=2	0	19.243	27	6	6	12	1	213	21.4	10.93	8.34	6	0	Not Found	Not Found	High	Not Found	Not Found	Not Found	1	Acetyl [K75; K85; K90; K97; K187]
	Checked	Confidence	Annotated Sequence	Modifications	Qvality PEP	Qvality q-value	# Protein Groups	# Proteins	# Isoforms	# PSMs	Master Protein Accessions	Positions in Master Proteins	Modifications in Master Proteins	# Missed Cleavages	Theo. MH+ [Da]	Found in Sample: [S1] F1: Sample	Found in Sample: [S2] F2: Sample	Found in Sample: [S3] F3: Sample	Found in Sample: [S4] F4: Sample	Found in Sample: [S5] F5: Sample	Found in Sample: [S6] F6: Sample	Confidence (by Search Engine): Sequest HT	Percolator q-Value (by Search Engine): Sequest HT	Percolator PEP (by Search Engine): Sequest HT	XCorr (by Search Engine): Sequest HT
	FALSE	High	[K].ALAAAGYDVEKNNSR.[I]	1xAcetyl [K11]	4.8442e-05	0.0014403	3	5	1	2	P16402; P10412; P16403	P16402 [66-80]; P10412 [65-79]; P16403 [65-79]	P16402 1xAcetyl [K76]; P10412 1xAcetyl [K75]; P16403 1xAcetyl [K75]	1	1620.8	Not Found	High	Not Found	Not Found	Not Found	Not Found	High	0.004386	6.637e-05	2.53
	FALSE	High	[K].GTLVQTKGTGASGSFK.[L]	1xAcetyl [K7]	0.00474749	0.00191727	4	5	1	3	P16401; P16402; P10412; P16403	P16401 [94-109]; P16402 [92-107]; P10412 [91-106]; P16403 [91-106]	P16401 1xAcetyl [K100]; P16402 1xAcetyl [K98]; P10412 1xAcetyl [K97]; P16403 1xAcetyl [K97]	1	1580.83	Not Found	Not Found	Not Found	High	High	Not Found	High	0.002564	0.01057	1.76
	FALSE	High	[K].KAAKSAAK.[A]	1xAcetyl [K4]	0.00758729	0.00191727	1	1	1	1	P16403	P16403 [184-191]	P16403 1xAcetyl [K187]	2	816.494	Not Found	Not Found	High	Not Found	Not Found	Not Found	High	0.00335	0.007701	1.6
	FALSE	High	[K].LGLKSLVSK.[G]	1xAcetyl [K4]	0.00261312	0.00191727	4	4	1	3	P16401; P16402; P10412; P16403	P16401 [85-93]; P16402 [83-91]; P10412 [82-90]; P16403 [82-90]	P16401 1xAcetyl [K88]; P16402 1xAcetyl [K86]; P10412 1xAcetyl [K85]; P16403 1xAcetyl [K85]	1	986.624	Not Found	Not Found	Not Found	Not Found	High	High	High	0.002564	0.006276	1.76
	FALSE	High	[K].SLVSKGTLVQTK.[G]	1xAcetyl [K5]	3.44259e-05	0.0014403	4	5	1	2	P16401; P16402; P10412; P16403	P16401 [89-100]; P16402 [87-98]; P10412 [86-97]; P16403 [86-97]	P16401 1xAcetyl [K93]; P16402 1xAcetyl [K91]; P10412 1xAcetyl [K90]; P16403 1xAcetyl [K90]	1	1302.76	High	Not Found	Not Found	Not Found	Not Found	High	High	0.001156	7.028e-05	2.45
FALSE	High	Master Protein	P09622	Dihydrolipoyl dehydrogenase, mitochondrial OS=Homo sapiens OX=9606 GN=DLD PE=1 SV=2	0	19.22	15	6	6	10	6	509	54.1	7.85	27.1	6	0	Not Found	High	High	High	Not Found	High	1	Acetyl [K104; K143; K159; K166; K277; K445]
	Checked	Confidence	Annotated Sequence	Modifications	Qvality PEP	Qvality q-value	# Protein Groups	# Proteins	# Isoforms	# PSMs	Master Protein Accessions	Positions in Master Proteins	Modifications in Master Proteins	# Missed Cleavages	Theo. MH+ [Da]	Found in Sample: [S1] F1: Sample	Found in Sample: [S2] F2: Sample	Found in Sample: [S3] F3: Sample	Found in Sample: [S4] F4: Sample	Found in Sample: [S5] F5: Sample	Found in Sample: [S6] F6: Sample	Confidence (by Search Engine): Sequest HT	Percolator q-Value (by Search Engine): Sequest HT	Percolator PEP (by Search Engine): Sequest HT	XCorr (by Search Engine): Sequest HT
	FALSE	High	[K].ALLNNSHYYHMAHGKDFASR.[G]	1xAcetyl [K15]; 1xOxidation [M11]	0.0493341	0.00569921	1	1	1	1	P09622	P09622 [90-109]	P09622 1xAcetyl [K104]	1	2390.11	Not Found	High	Not Found	Not Found	Not Found	Not Found	High	0.004386	0.04004	2.97
	FALSE	High	[K].ALTGGIAHLFKQNK.[V]	1xAcetyl [K11]	2.44652e-05	0.0014403	1	1	1	3	P09622	P09622 [133-146]	P09622 1xAcetyl [K143]	1	1539.86	Not Found	Not Found	Not Found	Not Found	Not Found	High	High	0.001156	5.131e-05	3.33
	FALSE	High	[K].ILGQKSTDR.[V]	1xAcetyl [K5]	0.0508312	0.00569921	1	1	1	1	P09622	P09622 [441-449]	P09622 1xAcetyl [K445]	1	1059.58	Not Found	Not Found	Not Found	High	Not Found	Not Found	High	0.004274	0.07824	1.41
	FALSE	High	[K].LNTKVTGATK.[K]	1xAcetyl [K4]	0.0017584	0.0014403	1	1	1	2	P09622	P09622 [274-283]	P09622 1xAcetyl [K277]	1	1074.62	Not Found	Not Found	High	Not Found	Not Found	Not Found	High	0.00335	0.001968	2.33
	FALSE	High	[K].ITGKNQVTATK.[A]	1xAcetyl [K4]	1.1004e-05	0.0014403	1	1	1	1	P09622	P09622 [156-166]	P09622 1xAcetyl [K159]	1	1202.67	Not Found	Not Found	High	Not Found	Not Found	Not Found	High	0.00335	1.716e-05	2.31
	FALSE	High	[K].NQVTATKADGGTQVIDTK.[N]	1xAcetyl [K7]	4.62819e-06	0.0014403	1	1	1	2	P09622	P09622 [160-177]	P09622 1xAcetyl [K166]	1	1888.96	Not Found	Not Found	Not Found	Not Found	Not Found	High	High	0.001156	1.11e-05	3.72
FALSE	High	Master Protein	P24752	Acetyl-CoA acetyltransferase, mitochondrial OS=Homo sapiens OX=9606 GN=ACAT1 PE=1 SV=1	0	18.81	11	4	6	9	4	427	45.2	8.85	19.65	4	0	Not Found	High	High	Not Found	Not Found	High	1	Acetyl [K174; K190; K202; K257]
	Checked	Confidence	Annotated Sequence	Modifications	Qvality PEP	Qvality q-value	# Protein Groups	# Proteins	# Isoforms	# PSMs	Master Protein Accessions	Positions in Master Proteins	Modifications in Master Proteins	# Missed Cleavages	Theo. MH+ [Da]	Found in Sample: [S1] F1: Sample	Found in Sample: [S2] F2: Sample	Found in Sample: [S3] F3: Sample	Found in Sample: [S4] F4: Sample	Found in Sample: [S5] F5: Sample	Found in Sample: [S6] F6: Sample	Confidence (by Search Engine): Sequest HT	Percolator q-Value (by Search Engine): Sequest HT	Percolator PEP (by Search Engine): Sequest HT	XCorr (by Search Engine): Sequest HT
	FALSE	High	[K].DGLTDVYNKIHMGSCAENTAK.[K]	1xAcetyl [K9]; 1xPropionamide [C15]	2.36674e-08	0.0014403	1	1	1	3	P24752	P24752 [182-202]	P24752 1xAcetyl [K190]	1	2380.09	Not Found	Not Found	Not Found	Not Found	Not Found	High	High	0.001156	8.675e-08	7.03
	FALSE	High	[K].DGLTDVYNKIHMGSCAENTAK.[K]	1xAcetyl [K9]; 1xPropionamide [C15]; 1xOxidation [M12]	9.07933e-05	0.0014403	1	1	1	1	P24752	P24752 [182-202]	P24752 1xAcetyl [K190]	1	2396.09	Not Found	Not Found	Not Found	Not Found	Not Found	High	High	0.001156	0.0001712	3.08
	FALSE	High	[K].EDEEYKR.[V]	1xAcetyl [K6]	0.028697	0.00353869	1	1	1	2	P24752	P24752 [252-258]	P24752 1xAcetyl [K257]	1	1010.44	Not Found	Not Found	High	Not Found	Not Found	High	High	0.00335	0.02674	1.03
	FALSE	High	[R].GSTPYGGVKLEDLIVK.[D]	1xAcetyl [K9]	0.00407688	0.00191727	1	1	1	1	P24752	P24752 [166-181]	P24752 1xAcetyl [K174]	1	1717.94	Not Found	Not Found	Not Found	Not Found	Not Found	High	High	0.001156	0.005649	2.05
	FALSE	High	[K].IHMGSCAENTAKK.[L]	1xAcetyl [K12]; 1xPropionamide [C6]	0.00319514	0.00191727	1	1	1	1	P24752	P24752 [191-203]	P24752 1xAcetyl [K202]	1	1502.71	Not Found	High	Not Found	Not Found	Not Found	Not Found	High	0.004386	0.003113	2.34
	FALSE	High	[K].IHMGSCAENTAKK.[L]	1xAcetyl [K12]; 1xPropionamide [C6]; 1xOxidation [M3]	0.0263663	0.00353869	1	1	1	1	P24752	P24752 [191-203]	P24752 1xAcetyl [K202]	1	1518.7	Not Found	High	Not Found	Not Found	Not Found	Not Found	High	0.004386	0.02216	2.55
FALSE	High	Master Protein	P00505	Aspartate aminotransferase, mitochondrial OS=Homo sapiens OX=9606 GN=GOT2 PE=1 SV=3	0	18.385	9	4	4	9	4	430	47.5	9.01	17.39	4	0	High	High	Not Found	Not Found	High	High	1	Acetyl [K90; K309]
	Checked	Confidence	Annotated Sequence	Modifications	Qvality PEP	Qvality q-value	# Protein Groups	# Proteins	# Isoforms	# PSMs	Master Protein Accessions	Positions in Master Proteins	Modifications in Master Proteins	# Missed Cleavages	Theo. MH+ [Da]	Found in Sample: [S1] F1: Sample	Found in Sample: [S2] F2: Sample	Found in Sample: [S3] F3: Sample	Found in Sample: [S4] F4: Sample	Found in Sample: [S5] F5: Sample	Found in Sample: [S6] F6: Sample	Confidence (by Search Engine): Sequest HT	Percolator q-Value (by Search Engine): Sequest HT	Percolator PEP (by Search Engine): Sequest HT	XCorr (by Search Engine): Sequest HT
	FALSE	High	[K].AEAQIAAKNLDK.[E]	1xAcetyl [K8]	1.1004e-05	0.0014403	1	1	1	2	P00505	P00505 [83-94]	P00505 1xAcetyl [K90]	1	1313.71	Not Found	Not Found	Not Found	Not Found	Not Found	High	High	0.001156	2.451e-05	2.69
	FALSE	High	[R].KAEAQIAAKNLDK.[E]	1xAcetyl [K9]	0.000164056	0.0014403	1	1	1	3	P00505	P00505 [82-94]	P00505 1xAcetyl [K90]	2	1441.8	High	Not Found	Not Found	Not Found	Not Found	Not Found	High	0.00354	0.0004432	4.46
	FALSE	High	[R].VESQLKILIR.[P]	1xAcetyl [K6]	0.00013252	0.0014403	1	1	1	2	P00505	P00505 [304-313]	P00505 1xAcetyl [K309]	1	1240.76	Not Found	High	Not Found	Not Found	Not Found	Not Found	High	0.004386	0.0001674	1.77
FALSE	High	Master Protein	P49411	Elongation factor Tu, mitochondrial OS=Homo sapiens OX=9606 GN=TUFM PE=1 SV=2	0	18.277	21	7	7	7	7	452	49.5	7.61	7.79	7	0	Not Found	High	High	Not Found	High	High	1	Acetyl [K55; K79; K90; K91; K297; K311]
	Checked	Confidence	Annotated Sequence	Modifications	Qvality PEP	Qvality q-value	# Protein Groups	# Proteins	# Isoforms	# PSMs	Master Protein Accessions	Positions in Master Proteins	Modifications in Master Proteins	# Missed Cleavages	Theo. MH+ [Da]	Found in Sample: [S1] F1: Sample	Found in Sample: [S2] F2: Sample	Found in Sample: [S3] F3: Sample	Found in Sample: [S4] F4: Sample	Found in Sample: [S5] F5: Sample	Found in Sample: [S6] F6: Sample	Confidence (by Search Engine): Sequest HT	Percolator q-Value (by Search Engine): Sequest HT	Percolator PEP (by Search Engine): Sequest HT	XCorr (by Search Engine): Sequest HT
	FALSE	High	[R].DKPHVNVGTIGHVDHGK.[T]	1xAcetyl [K2]	1.08706e-05	0.0014403	1	1	1	1	P49411	P49411 [54-70]	P49411 1xAcetyl [K55]	1	1851.95	Not Found	Not Found	High	Not Found	Not Found	Not Found	High	0.00335	1.703e-05	2.98
	FALSE	High	[K].GDECELLGHSKNIR.[T]	1xAcetyl [K11]; 1xPropionamide [C4]	0.0251197	0.00313308	1	1	1	1	P49411	P49411 [287-300]	P49411 1xAcetyl [K297]	1	1683.81	Not Found	High	Not Found	Not Found	Not Found	Not Found	High	0.004386	0.02115	1.47
	FALSE	High	[K].KYEEIDNAPEER.[A]	1xAcetyl [K1]	0.0128817	0.00224277	1	1	1	1	P49411	P49411 [91-102]	P49411 1xAcetyl [K91]	1	1534.7	Not Found	High	Not Found	Not Found	Not Found	Not Found	High	0.004386	0.01132	2.15
	FALSE	High	[K].ILAEGGGAKFK.[K]	1xAcetyl [K11]	0.000671112	0.0014403	1	1	1	1	P49411	P49411 [80-90]	P49411 1xAcetyl [K90]	1	1132.64	Not Found	Not Found	Not Found	Not Found	High	Not Found	High	0.002564	0.001919	1.31
	FALSE	High	[K].TTLTAAITKILAEGGGAK.[F]	1xAcetyl [K9]	2.4917e-05	0.0014403	1	1	1	1	P49411	P49411 [71-88]	P49411 1xAcetyl [K79]	1	1758	Not Found	Not Found	Not Found	Not Found	Not Found	High	High	0.001156	5.218e-05	2.65
	FALSE	High	[R].TVVTGIEMFHKSLER.[A]	1xAcetyl [K11]; 1xOxidation [M8]	0.0579566	0.00569921	1	1	1	1	P49411	P49411 [301-315]	P49411 1xAcetyl [K311]	1	1804.93	Not Found	High	Not Found	Not Found	Not Found	Not Found	High	0.004386	0.04693	1.26
FALSE	High	Master Protein	P25705	ATP synthase subunit alpha, mitochondrial OS=Homo sapiens OX=9606 GN=ATP5F1A PE=1 SV=1	0	17.516	12	5	5	8	5	553	59.7	9.13	14.13	5	0	High	Not Found	Not Found	High	High	High	1	Acetyl [K167; K261]
	Checked	Confidence	Annotated Sequence	Modifications	Qvality PEP	Qvality q-value	# Protein Groups	# Proteins	# Isoforms	# PSMs	Master Protein Accessions	Positions in Master Proteins	Modifications in Master Proteins	# Missed Cleavages	Theo. MH+ [Da]	Found in Sample: [S1] F1: Sample	Found in Sample: [S2] F2: Sample	Found in Sample: [S3] F3: Sample	Found in Sample: [S4] F4: Sample	Found in Sample: [S5] F5: Sample	Found in Sample: [S6] F6: Sample	Confidence (by Search Engine): Sequest HT	Percolator q-Value (by Search Engine): Sequest HT	Percolator PEP (by Search Engine): Sequest HT	XCorr (by Search Engine): Sequest HT
	FALSE	High	[K].GPIGSKTR.[R]	1xAcetyl [K6]	0.0713083	0.00735032	1	1	1	1	P25705	P25705 [162-169]	P25705 1xAcetyl [K167]	1	857.484	High	Not Found	Not Found	Not Found	Not Found	Not Found	High	0.00354	0.05581	1.31
	FALSE	High	[R].STVAQLVKR.[L]	1xAcetyl [K8]	0.00211118	0.00191727	1	1	1	3	P25705	P25705 [254-262]	P25705 1xAcetyl [K261]	1	1043.62	Not Found	Not Found	Not Found	Not Found	High	High	High	0.001156	0.003923	1.53
FALSE	High	Master Protein	Q92793	CREB-binding protein OS=Homo sapiens OX=9606 GN=CREBBP PE=1 SV=3	0	16.732	3	8	8	8	5	2442	265.2	8.53	11.2	8	0	High	High	Not Found	Not Found	Not Found	High	1	Acetyl [K1583; K1586; K1587; K1592; K1595; K1597; K1627; K1711; K1806; K1809]
	Checked	Confidence	Annotated Sequence	Modifications	Qvality PEP	Qvality q-value	# Protein Groups	# Proteins	# Isoforms	# PSMs	Master Protein Accessions	Positions in Master Proteins	Modifications in Master Proteins	# Missed Cleavages	Theo. MH+ [Da]	Found in Sample: [S1] F1: Sample	Found in Sample: [S2] F2: Sample	Found in Sample: [S3] F3: Sample	Found in Sample: [S4] F4: Sample	Found in Sample: [S5] F5: Sample	Found in Sample: [S6] F6: Sample	Confidence (by Search Engine): Sequest HT	Percolator q-Value (by Search Engine): Sequest HT	Percolator PEP (by Search Engine): Sequest HT	XCorr (by Search Engine): Sequest HT
	FALSE	High	[K].EESTAASETTEGSQGDSKNAKKK.[N]	3xAcetyl [K18; K21; K22]	0.000402107	0.0014403	1	1	1	1	Q92793	Q92793 [1566-1588]	Q92793 3xAcetyl [K1583; K1586; K1587]	3	2509.15	Not Found	High	Not Found	Not Found	Not Found	Not Found	High	0.004386	0.000463	2.86
	FALSE	High	[R].FVYTCNECKHHVETR.[W]	1xAcetyl [K9]; 2xPropionamide [C5; C8]	0.0175628	0.002794	2	2	1	1	Q09472; Q92793	Q09472 [1666-1680]; Q92793 [1703-1717]	Q09472 1xAcetyl [K1674]; Q92793 1xAcetyl [K1711]	1	2049.93	Not Found	Not Found	Not Found	High	Not Found	Not Found	High	0.004274	0.03446	1.91
	FALSE	High	[K].KEESTAASETTEGSQGDSKNAK.[K]	1xAcetyl [K19]	0.0047765	0.00191727	1	1	1	1	Q92793	Q92793 [1565-1586]	Q92793 1xAcetyl [K1583]	2	2297.04	Not Found	Not Found	Not Found	Not Found	Not Found	High	High	0.001156	0.006529	1.6
	FALSE	High	[R].KKEESTAASETTEGSQGDSKNAKK.[K]	2xAcetyl [K20; K23]	0.0114063	0.00224277	1	1	1	1	Q92793	Q92793 [1564-1587]	Q92793 2xAcetyl [K1583; K1586]	4	2595.24	Not Found	High	Not Found	Not Found	Not Found	Not Found	High	0.004386	0.0101	2.43
	FALSE	High	[K].KTNKNKSSISR.[A]	3xAcetyl [K1; K4; K6]	0.0713083	0.00735032	1	1	1	1	Q92793	Q92793 [1592-1602]	Q92793 3xAcetyl [K1592; K1595; K1597]	3	1388.75	High	Not Found	Not Found	Not Found	Not Found	Not Found	High	0.00354	0.05581	2.47
	FALSE	High	[K].LYATMEKHK.[E]	1xAcetyl [K7]; 1xOxidation [M5]	0.0156481	0.00224277	2	2	1	1	Q09472; Q92793	Q09472 [1584-1592]; Q92793 [1621-1629]	Q09472 1xAcetyl [K1590]; Q92793 1xAcetyl [K1627]	1	1178.59	Not Found	Not Found	Not Found	High	Not Found	Not Found	High	0.004274	0.03158	1.64
	FALSE	High	[K].TNKNKSSISR.[A]	2xAcetyl [K3; K5]	0.000915882	0.0014403	1	1	1	1	Q92793	Q92793 [1593-1602]	Q92793 2xAcetyl [K1595; K1597]	2	1218.64	Not Found	Not Found	Not Found	Not Found	Not Found	High	High	0.001156	0.001428	1.8
	FALSE	High	[R].VVQHTKGCKR.[K]	2xAcetyl [K6; K9]; 1xPropionamide [C8]	0.00684136	0.00191727	2	2	1	1	Q09472; Q92793	Q09472 [1764-1773]; Q92793 [1801-1810]	Q09472 2xAcetyl [K1769; K1772]; Q92793 2xAcetyl [K1806; K1809]	2	1310.7	Not Found	Not Found	High	Not Found	Not Found	Not Found	High	0.00335	0.006992	2
FALSE	High	Master Protein	P06733	Alpha-enolase OS=Homo sapiens OX=9606 GN=ENO1 PE=1 SV=2	0	16.653	20	7	7	8	7	434	47.1	7.39	12.11	7	0	Not Found	High	High	High	High	High	1	Acetyl [K5; K71; K335; K406]; Met-loss+Acetyl [N-Term]
	Checked	Confidence	Annotated Sequence	Modifications	Qvality PEP	Qvality q-value	# Protein Groups	# Proteins	# Isoforms	# PSMs	Master Protein Accessions	Positions in Master Proteins	Modifications in Master Proteins	# Missed Cleavages	Theo. MH+ [Da]	Found in Sample: [S1] F1: Sample	Found in Sample: [S2] F2: Sample	Found in Sample: [S3] F3: Sample	Found in Sample: [S4] F4: Sample	Found in Sample: [S5] F5: Sample	Found in Sample: [S6] F6: Sample	Confidence (by Search Engine): Sequest HT	Percolator q-Value (by Search Engine): Sequest HT	Percolator PEP (by Search Engine): Sequest HT	XCorr (by Search Engine): Sequest HT
	FALSE	High	[K].AVEHINKTIAPALVSK.[K]	1xAcetyl [K7]	0.0629816	0.00590115	1	1	1	1	P06733	P06733 [65-80]	P06733 1xAcetyl [K71]	1	1733	Not Found	High	Not Found	Not Found	Not Found	Not Found	High	0.004386	0.05059	2.61
	FALSE	High	[K].AVNEKSCNCLLLK.[V]	1xAcetyl [K5]; 2xPropionamide [C7; C9]	1.12072e-05	0.0014403	1	1	1	1	P06733	P06733 [331-343]	P06733 1xAcetyl [K335]	1	1618.83	Not Found	Not Found	Not Found	Not Found	High	Not Found	High	0.002564	5.411e-05	3.46
	FALSE	High	[R].LAKYNQLLR.[I]	1xAcetyl [K3]	0.0227988	0.00313308	1	1	1	1	P06733	P06733 [404-412]	P06733 1xAcetyl [K406]	1	1160.68	Not Found	Not Found	High	Not Found	Not Found	Not Found	High	0.00335	0.02153	1.13
	FALSE	High	[-].MSILKIHAR.[E]	1xAcetyl [K5]; 1xMet-loss+Acetyl [N-Term]	0.00696746	0.00191727	1	1	1	2	P06733	P06733 [1-9]	P06733 1xAcetyl [K5]; 1xMet-loss+Acetyl [N-Term]	1	1021.62	Not Found	Not Found	High	Not Found	Not Found	Not Found	High	0.00335	0.007125	2.38
FALSE	High	Master Protein	P33991	DNA replication licensing factor MCM4 OS=Homo sapiens OX=9606 GN=MCM4 PE=1 SV=5	0	16.623	8	4	5	11	4	863	96.5	6.74	14.7	4	0	Not Found	High	High	High	Not Found	High	1	Acetyl [K123; K409]
	Checked	Confidence	Annotated Sequence	Modifications	Qvality PEP	Qvality q-value	# Protein Groups	# Proteins	# Isoforms	# PSMs	Master Protein Accessions	Positions in Master Proteins	Modifications in Master Proteins	# Missed Cleavages	Theo. MH+ [Da]	Found in Sample: [S1] F1: Sample	Found in Sample: [S2] F2: Sample	Found in Sample: [S3] F3: Sample	Found in Sample: [S4] F4: Sample	Found in Sample: [S5] F5: Sample	Found in Sample: [S6] F6: Sample	Confidence (by Search Engine): Sequest HT	Percolator q-Value (by Search Engine): Sequest HT	Percolator PEP (by Search Engine): Sequest HT	XCorr (by Search Engine): Sequest HT
	FALSE	High	[R].QRPDLGSAQKGLQVDLQSDGAAAEDIVASEQSLGQK.[L]	1xAcetyl [K10]	0.00532991	0.00191727	1	1	1	1	P33991	P33991 [114-149]	P33991 1xAcetyl [K123]	2	3751.87	Not Found	High	Not Found	Not Found	Not Found	Not Found	High	0.004386	0.005004	2
	FALSE	High	[R].VSNVKSVYK.[T]	1xAcetyl [K5]	0.0487473	0.00569921	1	1	1	1	P33991	P33991 [405-413]	P33991 1xAcetyl [K409]	1	1065.59	Not Found	Not Found	Not Found	High	Not Found	Not Found	High	0.004274	0.07562	1.75
FALSE	High	Master Protein	P07910	Heterogeneous nuclear ribonucleoproteins C1/C2 OS=Homo sapiens OX=9606 GN=HNRNPC PE=1 SV=4	0	16.296	20	7	7	10	7	306	33.7	5.08	10.71	7	0	Not Found	High	High	Not Found	High	High	1	Acetyl [K39; K42; K176; K206; K229]
	Checked	Confidence	Annotated Sequence	Modifications	Qvality PEP	Qvality q-value	# Protein Groups	# Proteins	# Isoforms	# PSMs	Master Protein Accessions	Positions in Master Proteins	Modifications in Master Proteins	# Missed Cleavages	Theo. MH+ [Da]	Found in Sample: [S1] F1: Sample	Found in Sample: [S2] F2: Sample	Found in Sample: [S3] F3: Sample	Found in Sample: [S4] F4: Sample	Found in Sample: [S5] F5: Sample	Found in Sample: [S6] F6: Sample	Confidence (by Search Engine): Sequest HT	Percolator q-Value (by Search Engine): Sequest HT	Percolator PEP (by Search Engine): Sequest HT	XCorr (by Search Engine): Sequest HT
	FALSE	High	[K].QAVEMKNDK.[S]	1xAcetyl [K6]; 1xOxidation [M5]	0.00727078	0.00191727	1	1	1	1	P07910	P07910 [224-232]	P07910 1xAcetyl [K229]	1	1120.53	Not Found	Not Found	High	Not Found	Not Found	Not Found	High	0.00335	0.00739	2.16
	FALSE	High	[K].QKVDSLLENLEK.[I]	1xAcetyl [K2]	0.00460509	0.00191727	1	4	1	1	P07910	P07910 [205-216]	P07910 1xAcetyl [K206]	1	1457.78	Not Found	Not Found	High	Not Found	Not Found	Not Found	High	0.00335	0.00482	1.45
	FALSE	High	[K].SDVEAIFSKYGK.[I]	1xAcetyl [K9]	5.85243e-05	0.0014403	1	4	1	1	P07910	P07910 [31-42]	P07910 1xAcetyl [K39]	1	1385.69	Not Found	Not Found	Not Found	Not Found	Not Found	High	High	0.001156	0.0001141	2.69
	FALSE	High	[K].SGFNSKSGQR.[G]	1xAcetyl [K6]	0.000196995	0.0014403	1	1	1	2	P07910	P07910 [171-180]	P07910 1xAcetyl [K176]	1	1109.53	Not Found	Not Found	Not Found	Not Found	Not Found	High	High	0.001156	0.0003482	1.97
	FALSE	High	[K].YGKIVGCSVHK.[G]	1xAcetyl [K3]; 1xPropionamide [C7]	0.0218514	0.00313308	1	2	1	1	P07910	P07910 [40-50]	P07910 1xAcetyl [K42]	1	1303.68	Not Found	Not Found	Not Found	Not Found	Not Found	High	High	0.002924	0.02624	2.12
FALSE	High	Master Protein	P61247	40S ribosomal protein S3a OS=Homo sapiens OX=9606 GN=RPS3A PE=1 SV=2	0	16.087	22	6	6	9	6	264	29.9	9.73	8.69	6	0	Not Found	High	High	Not Found	Not Found	High	1	Acetyl [K46; K56; K249]
	Checked	Confidence	Annotated Sequence	Modifications	Qvality PEP	Qvality q-value	# Protein Groups	# Proteins	# Isoforms	# PSMs	Master Protein Accessions	Positions in Master Proteins	Modifications in Master Proteins	# Missed Cleavages	Theo. MH+ [Da]	Found in Sample: [S1] F1: Sample	Found in Sample: [S2] F2: Sample	Found in Sample: [S3] F3: Sample	Found in Sample: [S4] F4: Sample	Found in Sample: [S5] F5: Sample	Found in Sample: [S6] F6: Sample	Confidence (by Search Engine): Sequest HT	Percolator q-Value (by Search Engine): Sequest HT	Percolator PEP (by Search Engine): Sequest HT	XCorr (by Search Engine): Sequest HT
	FALSE	High	[K].ATGDETGAKVER.[A]	1xAcetyl [K9]	0.000846093	0.0014403	1	1	1	1	P61247	P61247 [241-252]	P61247 1xAcetyl [K249]	1	1275.62	Not Found	High	Not Found	Not Found	Not Found	Not Found	High	0.004386	0.0009192	2.55
	FALSE	High	[R].NIGKTLVTR.[T]	1xAcetyl [K4]	0.00449424	0.00191727	1	1	1	2	P61247	P61247 [43-51]	P61247 1xAcetyl [K46]	1	1043.62	Not Found	Not Found	Not Found	Not Found	Not Found	High	High	0.001156	0.006174	1.53
	FALSE	High	[R].TQGTKIASDGLK.[G]	1xAcetyl [K5]	0.00165442	0.0014403	1	1	1	1	P61247	P61247 [52-63]	P61247 1xAcetyl [K56]	1	1260.68	Not Found	Not Found	Not Found	Not Found	Not Found	High	High	0.001156	0.002462	1.64
FALSE	High	Master Protein	P61970	Nuclear transport factor 2 OS=Homo sapiens OX=9606 GN=NUTF2 PE=1 SV=1	0	15.996	11	1	2	5	1	127	14.5	5.38	14.99	1	0	Not Found	Not Found	Not Found	Not Found	Not Found	High	1
FALSE	High	Master Protein	P12814	Alpha-actinin-1 OS=Homo sapiens OX=9606 GN=ACTN1 PE=1 SV=2	0	15.99	7	5	5	6	5	892	103	5.41	11.53	5	0	Not Found	High	High	Not Found	Not Found	High	1	Acetyl [K436]
	Checked	Confidence	Annotated Sequence	Modifications	Qvality PEP	Qvality q-value	# Protein Groups	# Proteins	# Isoforms	# PSMs	Master Protein Accessions	Positions in Master Proteins	Modifications in Master Proteins	# Missed Cleavages	Theo. MH+ [Da]	Found in Sample: [S1] F1: Sample	Found in Sample: [S2] F2: Sample	Found in Sample: [S3] F3: Sample	Found in Sample: [S4] F4: Sample	Found in Sample: [S5] F5: Sample	Found in Sample: [S6] F6: Sample	Confidence (by Search Engine): Sequest HT	Percolator q-Value (by Search Engine): Sequest HT	Percolator PEP (by Search Engine): Sequest HT	XCorr (by Search Engine): Sequest HT
	FALSE	High	[KR].KHEAFESDLAAHQDR.[V]	1xAcetyl [K1]	0.000667033	0.0014403	1	3	1	1	P12814	P12814 [436-450]	P12814 1xAcetyl [K436]	1	1795.84	Not Found	Not Found	Not Found	Not Found	Not Found	High	High	0.001156	0.001067	2.84
FALSE	High	Master Protein	P68371	Tubulin beta-4B chain OS=Homo sapiens OX=9606 GN=TUBB4B PE=1 SV=1	0	15.953	16	5	7	10	1	445	49.8	4.89	9.01	5	0	Not Found	Not Found	Not Found	Not Found	Not Found	High	1	Acetyl [K58]
	Checked	Confidence	Annotated Sequence	Modifications	Qvality PEP	Qvality q-value	# Protein Groups	# Proteins	# Isoforms	# PSMs	Master Protein Accessions	Positions in Master Proteins	Modifications in Master Proteins	# Missed Cleavages	Theo. MH+ [Da]	Found in Sample: [S1] F1: Sample	Found in Sample: [S2] F2: Sample	Found in Sample: [S3] F3: Sample	Found in Sample: [S4] F4: Sample	Found in Sample: [S5] F5: Sample	Found in Sample: [S6] F6: Sample	Confidence (by Search Engine): Sequest HT	Percolator q-Value (by Search Engine): Sequest HT	Percolator PEP (by Search Engine): Sequest HT	XCorr (by Search Engine): Sequest HT
	FALSE	High	[R].INVYYNEATGGKYVPR.[A]	1xAcetyl [K12]	0.00135296	0.0014403	1	1	1	1	P68371	P68371 [47-62]	P68371 1xAcetyl [K58]	1	1885.94	Not Found	Not Found	Not Found	Not Found	Not Found	High	High	0.001156	0.002048	2.44
FALSE	High	Master Protein	P04406	Glyceraldehyde-3-phosphate dehydrogenase OS=Homo sapiens OX=9606 GN=GAPDH PE=1 SV=3	0	15.717	25	6	6	7	6	335	36	8.46	10.21	6	0	Not Found	High	Not Found	Not Found	High	High	1	Acetyl [K61; K194; K219; K254]
	Checked	Confidence	Annotated Sequence	Modifications	Qvality PEP	Qvality q-value	# Protein Groups	# Proteins	# Isoforms	# PSMs	Master Protein Accessions	Positions in Master Proteins	Modifications in Master Proteins	# Missed Cleavages	Theo. MH+ [Da]	Found in Sample: [S1] F1: Sample	Found in Sample: [S2] F2: Sample	Found in Sample: [S3] F3: Sample	Found in Sample: [S4] F4: Sample	Found in Sample: [S5] F5: Sample	Found in Sample: [S6] F6: Sample	Confidence (by Search Engine): Sequest HT	Percolator q-Value (by Search Engine): Sequest HT	Percolator PEP (by Search Engine): Sequest HT	XCorr (by Search Engine): Sequest HT
	FALSE	High	[K].AVGKVIPELNGK.[L]	1xAcetyl [K4]	1.83676e-05	0.0014403	1	1	1	1	P04406	P04406 [216-227]	P04406 1xAcetyl [K219]	1	1266.74	Not Found	Not Found	Not Found	Not Found	Not Found	High	High	0.001156	3.943e-05	2.73
	FALSE	High	[K].FHGTVKAENGK.[L]	1xAcetyl [K6]	0.0276742	0.00353869	1	1	1	1	P04406	P04406 [56-66]	P04406 1xAcetyl [K61]	1	1229.63	Not Found	High	Not Found	Not Found	Not Found	Not Found	High	0.004386	0.02319	1.93
	FALSE	High	[R].LEKPAKYDDIK.[K]	1xAcetyl [K6]	0.00836336	0.00224277	1	1	1	2	P04406	P04406 [249-259]	P04406 1xAcetyl [K254]	2	1361.73	Not Found	Not Found	Not Found	Not Found	Not Found	High	High	0.001156	0.01092	1.72
	FALSE	High	[K].PAKYDDIK.[K]	1xAcetyl [K3]	0.0626092	0.00590115	1	1	1	1	P04406	P04406 [252-259]	P04406 1xAcetyl [K254]	1	991.509	Not Found	Not Found	Not Found	Not Found	High	Not Found	High	0.003643	0.09922	1.81
	FALSE	High	[K].TVDGPSGKLWR.[D]	1xAcetyl [K8]	0.000510067	0.0014403	1	1	1	1	P04406	P04406 [187-197]	P04406 1xAcetyl [K194]	1	1257.66	Not Found	Not Found	Not Found	Not Found	High	Not Found	High	0.002564	0.001513	2.29
FALSE	High	Master Protein	P04075	Fructose-bisphosphate aldolase A OS=Homo sapiens OX=9606 GN=ALDOA PE=1 SV=2	0	15.342	12	4	4	9	4	364	39.4	8.09	13.37	4	0	Not Found	Not Found	High	High	Not Found	Not Found	1	Acetyl [K42; K108; K147; K330]
	Checked	Confidence	Annotated Sequence	Modifications	Qvality PEP	Qvality q-value	# Protein Groups	# Proteins	# Isoforms	# PSMs	Master Protein Accessions	Positions in Master Proteins	Modifications in Master Proteins	# Missed Cleavages	Theo. MH+ [Da]	Found in Sample: [S1] F1: Sample	Found in Sample: [S2] F2: Sample	Found in Sample: [S3] F3: Sample	Found in Sample: [S4] F4: Sample	Found in Sample: [S5] F5: Sample	Found in Sample: [S6] F6: Sample	Confidence (by Search Engine): Sequest HT	Percolator q-Value (by Search Engine): Sequest HT	Percolator PEP (by Search Engine): Sequest HT	XCorr (by Search Engine): Sequest HT
	FALSE	High	[K].AAQEEYVKR.[A]	1xAcetyl [K8]	0.0019985	0.0014403	1	1	1	1	P04075	P04075 [323-331]	P04075 1xAcetyl [K330]	1	1135.57	Not Found	Not Found	Not Found	High	Not Found	Not Found	High	0.004274	0.00649	1.7
	FALSE	High	[K].DGADFAKWR.[C]	1xAcetyl [K7]	0.000209383	0.0014403	1	2	1	3	P04075	P04075 [141-149]	P04075 1xAcetyl [K147]	1	1107.52	Not Found	Not Found	High	Not Found	Not Found	Not Found	High	0.00335	0.0002689	2.62
	FALSE	High	[K].GGVVGIKVDK.[G]	1xAcetyl [K7]	0.00167471	0.0014403	1	1	1	3	P04075	P04075 [102-111]	P04075 1xAcetyl [K108]	1	1013.6	Not Found	Not Found	High	Not Found	Not Found	Not Found	High	0.00335	0.001875	1.37
	FALSE	High	[K].GILAADESTGSIAKR.[L]	1xAcetyl [K14]	6.31853e-08	0.0014403	1	1	1	2	P04075	P04075 [29-43]	P04075 1xAcetyl [K42]	1	1530.81	Not Found	Not Found	High	Not Found	Not Found	Not Found	High	0.00335	1.389e-07	2.37
FALSE	High	Master Protein	P62979	Ubiquitin-40S ribosomal protein S27a OS=Homo sapiens OX=9606 GN=RPS27A PE=1 SV=2	0	15.095	26	4	6	6	1	156	18	9.64	8.15	4	0	Not Found	Not Found	Not Found	Not Found	Not Found	High	1	Acetyl [K6; K48; K104]
	Checked	Confidence	Annotated Sequence	Modifications	Qvality PEP	Qvality q-value	# Protein Groups	# Proteins	# Isoforms	# PSMs	Master Protein Accessions	Positions in Master Proteins	Modifications in Master Proteins	# Missed Cleavages	Theo. MH+ [Da]	Found in Sample: [S1] F1: Sample	Found in Sample: [S2] F2: Sample	Found in Sample: [S3] F3: Sample	Found in Sample: [S4] F4: Sample	Found in Sample: [S5] F5: Sample	Found in Sample: [S6] F6: Sample	Confidence (by Search Engine): Sequest HT	Percolator q-Value (by Search Engine): Sequest HT	Percolator PEP (by Search Engine): Sequest HT	XCorr (by Search Engine): Sequest HT
	FALSE	High	[K].LAVLKYYK.[V]	1xAcetyl [K5]	0.0009854	0.0014403	1	1	1	1	P62979	P62979 [100-107]	P62979 1xAcetyl [K104]	1	1039.62	Not Found	Not Found	Not Found	Not Found	Not Found	High	High	0.001156	0.001532	1.92
	FALSE	High	[R].LIFAGKQLEDGR.[T]	1xAcetyl [K6]	0.0010732	0.0014403	2	4	1	1	P62987; P62979	P62987 [43-54]; P62979 [43-54]	P62987 1xAcetyl [K48]; P62979 1xAcetyl [K48]	1	1388.75	Not Found	High	Not Found	Not Found	Not Found	Not Found	High	0.004386	0.001143	2.66
	FALSE	High	[-G].MQIFVKTLTGK.[T]	1xAcetyl [K6]	0.00135296	0.0014403	2	4	1	1	P62987; P62979	P62987 [1-11]; P62979 [1-11]	P62987 1xAcetyl [K6]; P62979 1xAcetyl [K6]	1	1307.74	Not Found	Not Found	Not Found	Not Found	Not Found	High	High	0.001156	0.00205	1.64
	FALSE	High	[-G].MQIFVKTLTGK.[T]	1xAcetyl [K6]; 1xOxidation [M1]	0.00363127	0.00191727	2	4	1	1	P62987; P62979	P62987 [1-11]; P62979 [1-11]	P62987 1xAcetyl [K6]; P62979 1xAcetyl [K6]	1	1323.73	Not Found	Not Found	Not Found	Not Found	Not Found	High	High	0.001156	0.005075	1.93
	FALSE	High	[-G].MQIFVKTLTGK.[T]	1xOxidation [M1]; 1xAcetyl:2H(3) [K6]	0.00916273	0.00224277	2	4	1	1	P62987; P62979	P62987 [1-11]; P62979 [1-11]		1	1326.75	Not Found	Not Found	High	Not Found	Not Found	Not Found	High	0.00335	0.009163	1.59
FALSE	High	Master Protein	Q92794	Histone acetyltransferase KAT6A OS=Homo sapiens OX=9606 GN=KAT6A PE=1 SV=2	0	15.062	2	3	3	4	3	2004	224.9	5.68	11.62	3	0	High	High	Not Found	Not Found	Not Found	High	1	Acetyl [K172; K815]
	Checked	Confidence	Annotated Sequence	Modifications	Qvality PEP	Qvality q-value	# Protein Groups	# Proteins	# Isoforms	# PSMs	Master Protein Accessions	Positions in Master Proteins	Modifications in Master Proteins	# Missed Cleavages	Theo. MH+ [Da]	Found in Sample: [S1] F1: Sample	Found in Sample: [S2] F2: Sample	Found in Sample: [S3] F3: Sample	Found in Sample: [S4] F4: Sample	Found in Sample: [S5] F5: Sample	Found in Sample: [S6] F6: Sample	Confidence (by Search Engine): Sequest HT	Percolator q-Value (by Search Engine): Sequest HT	Percolator PEP (by Search Engine): Sequest HT	XCorr (by Search Engine): Sequest HT
	FALSE	High	[R].ELEISVGKSVSHENK.[E]	1xAcetyl [K8]	0.00306173	0.00191727	1	1	1	1	Q92794	Q92794 [808-822]	Q92794 1xAcetyl [K815]	1	1697.87	Not Found	High	Not Found	Not Found	Not Found	Not Found	High	0.004386	0.003002	2.8
	FALSE	High	[R].ELEISVGKSVSHENKEQDSYSVESEK.[K]	1xAcetyl [K8]	2.95726e-09	0.0014403	1	1	1	1	Q92794	Q92794 [808-833]	Q92794 1xAcetyl [K815]	2	2979.41	Not Found	Not Found	Not Found	Not Found	Not Found	High	High	0.001156	1.287e-08	3.14
	FALSE	High	[R].LNTKATNVDGK.[E]	1xAcetyl [K4]	9.98085e-06	0.0014403	1	1	1	2	Q92794	Q92794 [169-179]	Q92794 1xAcetyl [K172]	1	1202.64	High	Not Found	Not Found	Not Found	Not Found	High	High	0.001156	2.243e-05	2.96
FALSE	High	Master Protein	P12235	ADP/ATP translocase 1 OS=Homo sapiens OX=9606 GN=SLC25A4 PE=1 SV=4	0	14.996	24	8	8	8	3	298	33	9.76	7.67	8	0	Not Found	Not Found	High	Not Found	Not Found	High	1	Acetyl [K23; K33; K52; K96; K166]
	Checked	Confidence	Annotated Sequence	Modifications	Qvality PEP	Qvality q-value	# Protein Groups	# Proteins	# Isoforms	# PSMs	Master Protein Accessions	Positions in Master Proteins	Modifications in Master Proteins	# Missed Cleavages	Theo. MH+ [Da]	Found in Sample: [S1] F1: Sample	Found in Sample: [S2] F2: Sample	Found in Sample: [S3] F3: Sample	Found in Sample: [S4] F4: Sample	Found in Sample: [S5] F5: Sample	Found in Sample: [S6] F6: Sample	Confidence (by Search Engine): Sequest HT	Percolator q-Value (by Search Engine): Sequest HT	Percolator PEP (by Search Engine): Sequest HT	XCorr (by Search Engine): Sequest HT
	FALSE	High	[K].DFLAGGVAAAVSKTAVAPIER.[V]	1xAcetyl [K13]	0.00523342	0.00191727	1	1	1	1	P12235	P12235 [11-31]	P12235 1xAcetyl [K23]	1	2085.13	Not Found	Not Found	High	Not Found	Not Found	Not Found	High	0.00335	0.005439	3.09
	FALSE	High	[K].IFKSDGLR.[G]	1xAcetyl [K3]	0.0172456	0.002794	1	1	1	1	P12235	P12235 [164-171]	P12235 1xAcetyl [K166]	1	977.541	Not Found	Not Found	Not Found	Not Found	Not Found	High	High	0.002205	0.02115	1.2
	FALSE	High	[K].QYKGIIDCVVR.[I]	1xAcetyl [K3]; 1xPropionamide [C8]	0.028697	0.00353869	2	2	1	1	P05141; P12235	P05141 [50-60]; P12235 [50-60]	P05141 1xAcetyl [K52]; P12235 1xAcetyl [K52]	1	1406.75	Not Found	Not Found	Not Found	Not Found	Not Found	High	High	0.002924	0.03359	0.99
	FALSE	High	[R].VKLLLQVQHASK.[Q]	1xAcetyl [K2]	0.000435282	0.0014403	3	3	1	1	P12236; P05141; P12235	P12236 [32-43]; P05141 [32-43]; P12235 [32-43]	P12236 1xAcetyl [K33]; P05141 1xAcetyl [K33]; P12235 1xAcetyl [K33]	1	1405.85	Not Found	Not Found	Not Found	Not Found	Not Found	High	High	0.001156	0.0007223	2.55
	FALSE	High	[K].YKQLFLGGVDR.[H]	1xAcetyl [K2]	0.018437	0.002794	1	1	1	1	P12235	P12235 [95-105]	P12235 1xAcetyl [K96]	1	1337.72	Not Found	Not Found	High	Not Found	Not Found	Not Found	High	0.00335	0.01767	1.36
FALSE	High	Master Protein	P06748	Nucleophosmin OS=Homo sapiens OX=9606 GN=NPM1 PE=1 SV=2	0	14.892	23	7	7	8	7	294	32.6	4.78	10.44	7	0	High	Not Found	High	Not Found	High	High	1	Acetyl [K141; K150; K202; K212; K223; K267; K273]
	Checked	Confidence	Annotated Sequence	Modifications	Qvality PEP	Qvality q-value	# Protein Groups	# Proteins	# Isoforms	# PSMs	Master Protein Accessions	Positions in Master Proteins	Modifications in Master Proteins	# Missed Cleavages	Theo. MH+ [Da]	Found in Sample: [S1] F1: Sample	Found in Sample: [S2] F2: Sample	Found in Sample: [S3] F3: Sample	Found in Sample: [S4] F4: Sample	Found in Sample: [S5] F5: Sample	Found in Sample: [S6] F6: Sample	Confidence (by Search Engine): Sequest HT	Percolator q-Value (by Search Engine): Sequest HT	Percolator PEP (by Search Engine): Sequest HT	XCorr (by Search Engine): Sequest HT
	FALSE	High	[R].DTPAKNAQK.[S]	1xAcetyl [K5]	0.0213277	0.00313308	1	1	1	1	P06748	P06748 [198-206]	P06748 1xAcetyl [K202]	1	1014.52	Not Found	Not Found	High	Not Found	Not Found	Not Found	High	0.00335	0.02026	1.98
	FALSE	High	[K].FINYVKNCFR.[M]	1xAcetyl [K6]; 1xPropionamide [C8]	0.00308044	0.00191727	1	1	1	1	P06748	P06748 [268-277]	P06748 1xAcetyl [K273]	1	1416.71	Not Found	Not Found	Not Found	Not Found	Not Found	High	High	0.001156	0.004352	1.56
	FALSE	High	[K].LLSISGKR.[S]	1xAcetyl [K7]	0.0149963	0.00224277	1	1	1	1	P06748	P06748 [135-142]	P06748 1xAcetyl [K141]	1	915.562	Not Found	Not Found	High	Not Found	Not Found	Not Found	High	0.00335	0.0146	1.34
	FALSE	High	[R].SAPGGGSKVPQK.[K]	1xAcetyl [K8]	0.000961661	0.0014403	1	1	1	1	P06748	P06748 [143-154]	P06748 1xAcetyl [K150]	1	1154.62	Not Found	Not Found	Not Found	Not Found	High	Not Found	High	0.002564	0.002624	2.06
	FALSE	High	[R].SKGQESFKK.[Q]	1xAcetyl [K2]	0.00867439	0.00224277	1	1	1	1	P06748	P06748 [222-230]	P06748 1xAcetyl [K223]	2	1080.57	Not Found	Not Found	Not Found	Not Found	High	Not Found	High	0.002564	0.01785	2.37
	FALSE	High	[K].SNQNGKDSKPSSTPR.[S]	1xAcetyl [K6]	0.0107331	0.00224277	1	1	1	1	P06748	P06748 [207-221]	P06748 1xAcetyl [K212]	2	1644.79	Not Found	Not Found	High	Not Found	Not Found	Not Found	High	0.00335	0.01067	1.81
	FALSE	High	[K].VEAKFINYVK.[N]	1xAcetyl [K4]	0.00131235	0.0014403	1	1	1	2	P06748	P06748 [264-273]	P06748 1xAcetyl [K267]	1	1252.69	High	Not Found	Not Found	Not Found	Not Found	High	High	0.001156	0.001993	1.92
FALSE	High	Master Protein	P38646	Stress-70 protein, mitochondrial OS=Homo sapiens OX=9606 GN=HSPA9 PE=1 SV=2	0	14.864	10	7	7	10	7	679	73.6	6.16	9.31	7	0	Not Found	Not Found	High	High	High	High	1	Acetyl [K76; K135; K138; K288; K563; K567]
	Checked	Confidence	Annotated Sequence	Modifications	Qvality PEP	Qvality q-value	# Protein Groups	# Proteins	# Isoforms	# PSMs	Master Protein Accessions	Positions in Master Proteins	Modifications in Master Proteins	# Missed Cleavages	Theo. MH+ [Da]	Found in Sample: [S1] F1: Sample	Found in Sample: [S2] F2: Sample	Found in Sample: [S3] F3: Sample	Found in Sample: [S4] F4: Sample	Found in Sample: [S5] F5: Sample	Found in Sample: [S6] F6: Sample	Confidence (by Search Engine): Sequest HT	Percolator q-Value (by Search Engine): Sequest HT	Percolator PEP (by Search Engine): Sequest HT	XCorr (by Search Engine): Sequest HT
	FALSE	High	[K].DDIENMVKNAEK.[Y]	1xAcetyl [K8]; 1xOxidation [M6]	0.0365365	0.0049447	1	1	1	1	P38646	P38646 [556-567]	P38646 1xAcetyl [K563]	1	1463.67	Not Found	Not Found	Not Found	Not Found	High	Not Found	High	0.003643	0.06251	0.97
	FALSE	High	[K].DIKNVPFK.[I]	1xAcetyl [K3]	0.0223879	0.00313308	1	1	1	2	P38646	P38646 [136-143]	P38646 1xAcetyl [K138]	1	1002.56	Not Found	Not Found	Not Found	High	Not Found	Not Found	High	0.004274	0.04152	1.64
	FALSE	High	[R].HIVKEFK.[R]	1xAcetyl [K4]	0.0352385	0.0049447	1	1	1	2	P38646	P38646 [285-291]	P38646 1xAcetyl [K288]	1	942.541	Not Found	Not Found	High	Not Found	Not Found	Not Found	High	0.00335	0.03251	1.17
	FALSE	High	[K].NAEKYAEEDR.[R]	1xAcetyl [K4]	0.000105106	0.0014403	1	1	1	2	P38646	P38646 [564-573]	P38646 1xAcetyl [K567]	1	1266.56	Not Found	Not Found	Not Found	Not Found	Not Found	High	High	0.001156	0.000196	2.71
	FALSE	High	[K].QAKVLENAEGAR.[T]	1xAcetyl [K3]	0.0171412	0.002794	1	1	1	1	P38646	P38646 [74-85]	P38646 1xAcetyl [K76]	1	1327.7	Not Found	Not Found	Not Found	Not Found	High	Not Found	High	0.002564	0.0324	0.7
	FALSE	High	[R].YDDPEVQKDIK.[N]	1xAcetyl [K8]	0.0197102	0.00313308	1	1	1	1	P38646	P38646 [128-138]	P38646 1xAcetyl [K135]	1	1391.67	Not Found	Not Found	High	Not Found	Not Found	Not Found	High	0.00335	0.01883	1.18
FALSE	High	Master Protein	P68366	Tubulin alpha-4A chain OS=Homo sapiens OX=9606 GN=TUBA4A PE=1 SV=1	0	14.582	22	6	6	6	1	448	49.9	5.06	10.94	6	0	Not Found	Not Found	Not Found	Not Found	Not Found	High	1	Acetyl [K96; K163]
	Checked	Confidence	Annotated Sequence	Modifications	Qvality PEP	Qvality q-value	# Protein Groups	# Proteins	# Isoforms	# PSMs	Master Protein Accessions	Positions in Master Proteins	Modifications in Master Proteins	# Missed Cleavages	Theo. MH+ [Da]	Found in Sample: [S1] F1: Sample	Found in Sample: [S2] F2: Sample	Found in Sample: [S3] F3: Sample	Found in Sample: [S4] F4: Sample	Found in Sample: [S5] F5: Sample	Found in Sample: [S6] F6: Sample	Confidence (by Search Engine): Sequest HT	Percolator q-Value (by Search Engine): Sequest HT	Percolator PEP (by Search Engine): Sequest HT	XCorr (by Search Engine): Sequest HT
	FALSE	High	[R].LSVDYGKK.[S]	1xAcetyl [K7]	0.0487473	0.00569921	2	5	1	1	P68363; P68366	P68363 [157-164]; P68366 [157-164]	P68363 1xAcetyl [K163]; P68366 1xAcetyl [K163]	1	951.515	Not Found	Not Found	High	Not Found	Not Found	Not Found	High	0.00335	0.04392	1.78
	FALSE	High	[R].QLFHPEQLITGKEDAANNYAR.[G]	1xAcetyl [K12]	0.0171412	0.002794	2	6	1	1	P68363; P68366	P68363 [85-105]; P68366 [85-105]	P68363 1xAcetyl [K96]; P68366 1xAcetyl [K96]	1	2457.22	Not Found	Not Found	Not Found	Not Found	Not Found	High	High	0.002205	0.02101	1.29
FALSE	High	Master Protein	P63241	Eukaryotic translation initiation factor 5A-1 OS=Homo sapiens OX=9606 GN=EIF5A PE=1 SV=2	0	14.58	34	4	6	19	4	154	16.8	5.24	34.68	4	0	Not Found	High	Not Found	High	High	High	1	Acetyl [K47]
	Checked	Confidence	Annotated Sequence	Modifications	Qvality PEP	Qvality q-value	# Protein Groups	# Proteins	# Isoforms	# PSMs	Master Protein Accessions	Positions in Master Proteins	Modifications in Master Proteins	# Missed Cleavages	Theo. MH+ [Da]	Found in Sample: [S1] F1: Sample	Found in Sample: [S2] F2: Sample	Found in Sample: [S3] F3: Sample	Found in Sample: [S4] F4: Sample	Found in Sample: [S5] F5: Sample	Found in Sample: [S6] F6: Sample	Confidence (by Search Engine): Sequest HT	Percolator q-Value (by Search Engine): Sequest HT	Percolator PEP (by Search Engine): Sequest HT	XCorr (by Search Engine): Sequest HT
	FALSE	High	[K].IVEMSTSKTGK.[H]	1xAcetyl [K8]	0.000221198	0.0014403	1	2	1	1	P63241	P63241 [40-50]	P63241 1xAcetyl [K47]	1	1222.63	Not Found	Not Found	Not Found	High	Not Found	Not Found	High	0.004274	0.001192	2.52
	FALSE	High	[K].IVEMSTSKTGK.[H]	1xAcetyl [K8]; 1xOxidation [M4]	7.46948e-05	0.0014403	1	2	1	13	P63241	P63241 [40-50]	P63241 1xAcetyl [K47]	1	1238.63	Not Found	High	Not Found	High	High	High	High	0.001156	0.0002667	1.99
	FALSE	High	[K].IVEMSTSKTGKHGHAK.[V]	1xAcetyl [K8]; 1xOxidation [M4]	0.000156243	0.0014403	1	2	1	2	P63241	P63241 [40-55]	P63241 1xAcetyl [K47]	2	1768.9	Not Found	Not Found	Not Found	Not Found	Not Found	High	High	0.001156	0.0002811	3.11
FALSE	High	Master Protein	P34897	Serine hydroxymethyltransferase, mitochondrial OS=Homo sapiens OX=9606 GN=SHMT2 PE=1 SV=3	0	14.508	12	5	5	7	5	504	56	8.53	6.51	5	0	Not Found	Not Found	Not Found	Not Found	High	High	1	Acetyl [K280; K302; K356; K459; K469]
	Checked	Confidence	Annotated Sequence	Modifications	Qvality PEP	Qvality q-value	# Protein Groups	# Proteins	# Isoforms	# PSMs	Master Protein Accessions	Positions in Master Proteins	Modifications in Master Proteins	# Missed Cleavages	Theo. MH+ [Da]	Found in Sample: [S1] F1: Sample	Found in Sample: [S2] F2: Sample	Found in Sample: [S3] F3: Sample	Found in Sample: [S4] F4: Sample	Found in Sample: [S5] F5: Sample	Found in Sample: [S6] F6: Sample	Confidence (by Search Engine): Sequest HT	Percolator q-Value (by Search Engine): Sequest HT	Percolator PEP (by Search Engine): Sequest HT	XCorr (by Search Engine): Sequest HT
	FALSE	High	[K].AVDPKTGR.[E]	1xAcetyl [K5]	0.00486458	0.00191727	1	1	1	1	P34897	P34897 [298-305]	P34897 1xAcetyl [K302]	1	885.479	Not Found	Not Found	Not Found	Not Found	High	Not Found	High	0.002564	0.01082	1.86
	FALSE	High	[R].EYSLQVLKNAR.[A]	1xAcetyl [K8]	0.000538843	0.0014403	1	1	1	2	P34897	P34897 [349-359]	P34897 1xAcetyl [K356]	1	1362.74	Not Found	Not Found	Not Found	Not Found	Not Found	High	High	0.001156	0.0008804	1.8
	FALSE	High	[K].HADIVTTTTHKTLR.[G]	1xAcetyl [K11]	0.0600611	0.00590115	1	1	1	1	P34897	P34897 [270-283]	P34897 1xAcetyl [K280]	1	1635.88	Not Found	Not Found	Not Found	Not Found	High	Not Found	High	0.003643	0.09573	1.15
	FALSE	High	[K].LQDFKSFLLK.[D]	1xAcetyl [K5]	0.00045984	0.0014403	1	1	1	2	P34897	P34897 [465-474]	P34897 1xAcetyl [K469]	1	1280.72	Not Found	Not Found	Not Found	Not Found	High	Not Found	High	0.002564	0.001379	2.43
	FALSE	High	[R].VVDFIDEGVNIGLEVKSK.[T]	1xAcetyl [K16]	0.000422211	0.0014403	1	1	1	1	P34897	P34897 [444-461]	P34897 1xAcetyl [K459]	1	2003.07	Not Found	Not Found	Not Found	Not Found	Not Found	High	High	0.001156	0.000703	1.86
FALSE	High	Master Protein	P62937	Peptidyl-prolyl cis-trans isomerase A OS=Homo sapiens OX=9606 GN=PPIA PE=1 SV=2	0	14.475	28	4	5	8	4	165	18	7.81	11.77	4	0	High	High	Not Found	Not Found	Not Found	High	1	Acetyl [K31; K49; K76]
	Checked	Confidence	Annotated Sequence	Modifications	Qvality PEP	Qvality q-value	# Protein Groups	# Proteins	# Isoforms	# PSMs	Master Protein Accessions	Positions in Master Proteins	Modifications in Master Proteins	# Missed Cleavages	Theo. MH+ [Da]	Found in Sample: [S1] F1: Sample	Found in Sample: [S2] F2: Sample	Found in Sample: [S3] F3: Sample	Found in Sample: [S4] F4: Sample	Found in Sample: [S5] F5: Sample	Found in Sample: [S6] F6: Sample	Confidence (by Search Engine): Sequest HT	Percolator q-Value (by Search Engine): Sequest HT	Percolator PEP (by Search Engine): Sequest HT	XCorr (by Search Engine): Sequest HT
	FALSE	High	[K].GFGYKGSCFHR.[I]	1xAcetyl [K5]; 1xPropionamide [C8]	0.0262072	0.00353869	1	1	1	1	P62937	P62937 [45-55]	P62937 1xAcetyl [K49]	1	1371.63	High	Not Found	Not Found	Not Found	Not Found	Not Found	High	0.00354	0.02508	2.97
	FALSE	High	[R].HNGTGGKSIYGEK.[F]	1xAcetyl [K7]	0.0107331	0.00224277	1	1	1	3	P62937	P62937 [70-82]	P62937 1xAcetyl [K76]	1	1389.68	High	Not Found	Not Found	Not Found	Not Found	High	High	0.001156	0.01375	1.9
	FALSE	High	[K].VPKTAENFR.[A]	1xAcetyl [K3]	0.0176698	0.002794	1	1	1	2	P62937	P62937 [29-37]	P62937 1xAcetyl [K31]	1	1103.58	Not Found	High	Not Found	Not Found	Not Found	Not Found	High	0.004386	0.01525	1.59
FALSE	High	Master Protein	P08670	Vimentin OS=Homo sapiens OX=9606 GN=VIM PE=1 SV=4	0	14.435	14	6	6	8	6	466	53.6	5.12	5.25	6	0	Not Found	High	High	Not Found	High	High	1	Acetyl [K129; K294]
	Checked	Confidence	Annotated Sequence	Modifications	Qvality PEP	Qvality q-value	# Protein Groups	# Proteins	# Isoforms	# PSMs	Master Protein Accessions	Positions in Master Proteins	Modifications in Master Proteins	# Missed Cleavages	Theo. MH+ [Da]	Found in Sample: [S1] F1: Sample	Found in Sample: [S2] F2: Sample	Found in Sample: [S3] F3: Sample	Found in Sample: [S4] F4: Sample	Found in Sample: [S5] F5: Sample	Found in Sample: [S6] F6: Sample	Confidence (by Search Engine): Sequest HT	Percolator q-Value (by Search Engine): Sequest HT	Percolator PEP (by Search Engine): Sequest HT	XCorr (by Search Engine): Sequest HT
	FALSE	High	[R].FLEQQNKILLAELEQLK.[G]	1xAcetyl [K7]	0.0273414	0.00353869	1	1	1	1	P08670	P08670 [123-139]	P08670 1xAcetyl [K129]	1	2099.17	Not Found	High	Not Found	Not Found	Not Found	Not Found	High	0.004386	0.02288	1.94
	FALSE	High	[K].SKFADLSEAANR.[N]	1xAcetyl [K2]	0.0035655	0.00191727	1	1	1	2	P08670	P08670 [293-304]	P08670 1xAcetyl [K294]	1	1350.66	Not Found	Not Found	High	Not Found	Not Found	Not Found	High	0.00335	0.003804	1.72
FALSE	High	Master Protein	Q92499	ATP-dependent RNA helicase DDX1 OS=Homo sapiens OX=9606 GN=DDX1 PE=1 SV=2	0	14.257	10	6	6	7	6	740	82.4	7.23	7.47	6	0	Not Found	High	High	High	High	Not Found	1	Acetyl [K82; K281; K461]
	Checked	Confidence	Annotated Sequence	Modifications	Qvality PEP	Qvality q-value	# Protein Groups	# Proteins	# Isoforms	# PSMs	Master Protein Accessions	Positions in Master Proteins	Modifications in Master Proteins	# Missed Cleavages	Theo. MH+ [Da]	Found in Sample: [S1] F1: Sample	Found in Sample: [S2] F2: Sample	Found in Sample: [S3] F3: Sample	Found in Sample: [S4] F4: Sample	Found in Sample: [S5] F5: Sample	Found in Sample: [S6] F6: Sample	Confidence (by Search Engine): Sequest HT	Percolator q-Value (by Search Engine): Sequest HT	Percolator PEP (by Search Engine): Sequest HT	XCorr (by Search Engine): Sequest HT
	FALSE	High	[R].LGKSHIR.[T]	1xAcetyl [K3]	0.0461893	0.00569921	1	1	1	1	Q92499	Q92499 [459-465]	Q92499 1xAcetyl [K461]	1	852.505	Not Found	Not Found	High	Not Found	Not Found	Not Found	High	0.00335	0.0418	1.33
	FALSE	High	[K].SQHSGNAQVTQTKFLPNAPK.[A]	1xAcetyl [K13]	0.00483504	0.00191727	1	1	1	1	Q92499	Q92499 [269-288]	Q92499 1xAcetyl [K281]	1	2195.12	Not Found	Not Found	Not Found	Not Found	High	Not Found	High	0.002564	0.01072	1.39
	FALSE	High	[K].TTIKTGASVLNK.[W]	1xAcetyl [K4]	0.0341916	0.00455105	1	1	1	1	Q92499	Q92499 [79-90]	Q92499 1xAcetyl [K82]	1	1274.73	Not Found	Not Found	Not Found	Not Found	High	Not Found	High	0.002564	0.05893	1.26
FALSE	High	Master Protein	P51659	Peroxisomal multifunctional enzyme type 2 OS=Homo sapiens OX=9606 GN=HSD17B4 PE=1 SV=3	0	14.254	10	5	5	5	5	736	79.6	8.84	7	5	0	Not Found	Not Found	High	Not Found	High	High	1	Acetyl [K46; K68]
	Checked	Confidence	Annotated Sequence	Modifications	Qvality PEP	Qvality q-value	# Protein Groups	# Proteins	# Isoforms	# PSMs	Master Protein Accessions	Positions in Master Proteins	Modifications in Master Proteins	# Missed Cleavages	Theo. MH+ [Da]	Found in Sample: [S1] F1: Sample	Found in Sample: [S2] F2: Sample	Found in Sample: [S3] F3: Sample	Found in Sample: [S4] F4: Sample	Found in Sample: [S5] F5: Sample	Found in Sample: [S6] F6: Sample	Confidence (by Search Engine): Sequest HT	Percolator q-Value (by Search Engine): Sequest HT	Percolator PEP (by Search Engine): Sequest HT	XCorr (by Search Engine): Sequest HT
	FALSE	High	[R].GALVVVNDLGGDFKGVGK.[G]	1xAcetyl [K14]	0.00100359	0.0014403	1	1	1	1	P51659	P51659 [33-50]	P51659 1xAcetyl [K46]	1	1786.97	Not Found	Not Found	Not Found	Not Found	Not Found	High	High	0.001156	0.001558	1.72
	FALSE	High	[R].GGKAVANYDSVEEGEK.[V]	1xAcetyl [K3]	0.0116872	0.00224277	1	1	1	1	P51659	P51659 [66-81]	P51659 1xAcetyl [K68]	1	1694.79	Not Found	Not Found	High	Not Found	Not Found	Not Found	High	0.00335	0.01153	2.41
FALSE	High	Master Protein	P62987	Ubiquitin-60S ribosomal protein L40 OS=Homo sapiens OX=9606 GN=UBA52 PE=1 SV=2	0	14.231	33	4	6	6	1	128	14.7	9.83	8.98	4	0	High	Not Found	Not Found	Not Found	Not Found	Not Found	1	Acetyl [K6; K48; K88]
	Checked	Confidence	Annotated Sequence	Modifications	Qvality PEP	Qvality q-value	# Protein Groups	# Proteins	# Isoforms	# PSMs	Master Protein Accessions	Positions in Master Proteins	Modifications in Master Proteins	# Missed Cleavages	Theo. MH+ [Da]	Found in Sample: [S1] F1: Sample	Found in Sample: [S2] F2: Sample	Found in Sample: [S3] F3: Sample	Found in Sample: [S4] F4: Sample	Found in Sample: [S5] F5: Sample	Found in Sample: [S6] F6: Sample	Confidence (by Search Engine): Sequest HT	Percolator q-Value (by Search Engine): Sequest HT	Percolator PEP (by Search Engine): Sequest HT	XCorr (by Search Engine): Sequest HT
	FALSE	High	[R].LIFAGKQLEDGR.[T]	1xAcetyl [K6]	0.0010732	0.0014403	2	4	1	1	P62987; P62979	P62987 [43-54]; P62979 [43-54]	P62987 1xAcetyl [K48]; P62979 1xAcetyl [K48]	1	1388.75	Not Found	High	Not Found	Not Found	Not Found	Not Found	High	0.004386	0.001143	2.66
	FALSE	High	[-G].MQIFVKTLTGK.[T]	1xAcetyl [K6]	0.00135296	0.0014403	2	4	1	1	P62987; P62979	P62987 [1-11]; P62979 [1-11]	P62987 1xAcetyl [K6]; P62979 1xAcetyl [K6]	1	1307.74	Not Found	Not Found	Not Found	Not Found	Not Found	High	High	0.001156	0.00205	1.64
	FALSE	High	[-G].MQIFVKTLTGK.[T]	1xAcetyl [K6]; 1xOxidation [M1]	0.00363127	0.00191727	2	4	1	1	P62987; P62979	P62987 [1-11]; P62979 [1-11]	P62987 1xAcetyl [K6]; P62979 1xAcetyl [K6]	1	1323.73	Not Found	Not Found	Not Found	Not Found	Not Found	High	High	0.001156	0.005075	1.93
	FALSE	High	[-G].MQIFVKTLTGK.[T]	1xOxidation [M1]; 1xAcetyl:2H(3) [K6]	0.00916273	0.00224277	2	4	1	1	P62987; P62979	P62987 [1-11]; P62979 [1-11]		1	1326.75	Not Found	Not Found	High	Not Found	Not Found	Not Found	High	0.00335	0.009163	1.59
	FALSE	High	[R].QLAQKYNCDK.[M]	1xAcetyl [K5]; 1xPropionamide [C8]	0.00956145	0.00224277	1	1	1	1	P62987	P62987 [84-93]	P62987 1xAcetyl [K88]	1	1323.64	High	Not Found	Not Found	Not Found	Not Found	Not Found	High	0.00354	0.0112	2.74
FALSE	High	Master Protein	P11586	C-1-tetrahydrofolate synthase, cytoplasmic OS=Homo sapiens OX=9606 GN=MTHFD1 PE=1 SV=3	0	14.127	9	6	6	7	6	935	101.5	7.3	2.87	6	0	Not Found	Not Found	Not Found	Not Found	High	High	1	Acetyl [K10; K21]; Met-loss [N-Term]
	Checked	Confidence	Annotated Sequence	Modifications	Qvality PEP	Qvality q-value	# Protein Groups	# Proteins	# Isoforms	# PSMs	Master Protein Accessions	Positions in Master Proteins	Modifications in Master Proteins	# Missed Cleavages	Theo. MH+ [Da]	Found in Sample: [S1] F1: Sample	Found in Sample: [S2] F2: Sample	Found in Sample: [S3] F3: Sample	Found in Sample: [S4] F4: Sample	Found in Sample: [S5] F5: Sample	Found in Sample: [S6] F6: Sample	Confidence (by Search Engine): Sequest HT	Percolator q-Value (by Search Engine): Sequest HT	Percolator PEP (by Search Engine): Sequest HT	XCorr (by Search Engine): Sequest HT
	FALSE	High	[R].LKNQVTQLK.[E]	1xAcetyl [K2]	0.00266133	0.00191727	1	1	1	1	P11586	P11586 [20-28]	P11586 1xAcetyl [K21]	1	1113.66	Not Found	Not Found	Not Found	Not Found	High	Not Found	High	0.002564	0.006362	1.72
	FALSE	High	[-].MAPAEILNGKEISAQIR.[A]	1xAcetyl [K10]; 1xMet-loss [N-Term]	0.0114759	0.00224277	1	1	1	2	P11586	P11586 [1-17]	P11586 1xAcetyl [K10]; 1xMet-loss [N-Term]	1	1751.97	Not Found	Not Found	Not Found	Not Found	High	Not Found	High	0.002564	0.02286	0.49
FALSE	High	Master Protein	P0C0S5	Histone H2A.Z OS=Homo sapiens OX=9606 GN=H2AZ1 PE=1 SV=2	0	13.781	18	5	5	20	4	128	13.5	10.58	36.99	5	0	High	Not Found	High	High	Not Found	Not Found	1	Acetyl [K5; K8; K12; K14]; Met-loss [N-Term]
	Checked	Confidence	Annotated Sequence	Modifications	Qvality PEP	Qvality q-value	# Protein Groups	# Proteins	# Isoforms	# PSMs	Master Protein Accessions	Positions in Master Proteins	Modifications in Master Proteins	# Missed Cleavages	Theo. MH+ [Da]	Found in Sample: [S1] F1: Sample	Found in Sample: [S2] F2: Sample	Found in Sample: [S3] F3: Sample	Found in Sample: [S4] F4: Sample	Found in Sample: [S5] F5: Sample	Found in Sample: [S6] F6: Sample	Confidence (by Search Engine): Sequest HT	Percolator q-Value (by Search Engine): Sequest HT	Percolator PEP (by Search Engine): Sequest HT	XCorr (by Search Engine): Sequest HT
	FALSE	High	[K].AGKDSGK.[A]	1xAcetyl [K3]	0.0713083	0.00735032	1	2	1	5	P0C0S5	P0C0S5 [6-12]	P0C0S5 1xAcetyl [K8]	1	704.357	High	Not Found	Not Found	Not Found	Not Found	Not Found	High	0.00354	0.05581	1.65
	FALSE	High	[K].AGKDSGKAK.[AT]	2xAcetyl [K3; K7]	0.000338988	0.0014403	1	2	1	10	P0C0S5	P0C0S5 [6-14]	P0C0S5 2xAcetyl [K8; K12]	2	945.5	Not Found	Not Found	High	Not Found	Not Found	Not Found	High	0.00335	0.0004214	2.77
	FALSE	High	[K].AGKDSGKAKTK.[A]	3xAcetyl [K3; K7; K9]	3.86557e-05	0.0014403	1	1	1	1	P0C0S5	P0C0S5 [6-16]	P0C0S5 3xAcetyl [K8; K12; K14]	3	1216.65	Not Found	Not Found	Not Found	High	Not Found	Not Found	High	0.004274	0.0003106	2.95
	FALSE	High	[-].MAGGKAGKDSGK.[A]	Acetyl [K]; 1xMet-loss+Acetyl [N-Term]; 1xMet-loss [N-Term]	2.76393e-05	0.0014403	1	2	1	2	P0C0S5	P0C0S5 [1-12]	P0C0S5 2xAcetyl [K5; K8]; 1xMet-loss [N-Term]	2	1059.54	Not Found	Not Found	High	Not Found	Not Found	Not Found	High	0.00335	4.065e-05	2.47
FALSE	High	Master Protein	Q6YN16	Hydroxysteroid dehydrogenase-like protein 2 OS=Homo sapiens OX=9606 GN=HSDL2 PE=1 SV=1	0	13.626	12	3	3	3	3	418	45.4	7.99	9.63	3	0	Not Found	Not Found	Not Found	Not Found	High	High	1	Acetyl [K42; K49]
	Checked	Confidence	Annotated Sequence	Modifications	Qvality PEP	Qvality q-value	# Protein Groups	# Proteins	# Isoforms	# PSMs	Master Protein Accessions	Positions in Master Proteins	Modifications in Master Proteins	# Missed Cleavages	Theo. MH+ [Da]	Found in Sample: [S1] F1: Sample	Found in Sample: [S2] F2: Sample	Found in Sample: [S3] F3: Sample	Found in Sample: [S4] F4: Sample	Found in Sample: [S5] F5: Sample	Found in Sample: [S6] F6: Sample	Confidence (by Search Engine): Sequest HT	Percolator q-Value (by Search Engine): Sequest HT	Percolator PEP (by Search Engine): Sequest HT	XCorr (by Search Engine): Sequest HT
	FALSE	High	[K].DGANIVIAAKTAQPHPK.[L]	1xAcetyl [K10]	0.000131715	0.0014403	1	1	1	1	Q6YN16	Q6YN16 [33-49]	Q6YN16 1xAcetyl [K42]	1	1772.97	Not Found	Not Found	Not Found	Not Found	High	Not Found	High	0.002564	0.0004641	2.25
	FALSE	High	[K].TAQPHPKLLGTIYTAAEEIEAVGGK.[A]	1xAcetyl [K7]	2.92995e-08	0.0014403	1	1	1	1	Q6YN16	Q6YN16 [43-67]	Q6YN16 1xAcetyl [K49]	1	2636.39	Not Found	Not Found	Not Found	Not Found	Not Found	High	High	0.001156	1.056e-07	5.27
FALSE	High	Master Protein	Q9GZZ1	N-alpha-acetyltransferase 50 OS=Homo sapiens OX=9606 GN=NAA50 PE=1 SV=1	0	13.505	15	2	2	4	2	169	19.4	8.81	13.92	2	0	Not Found	Not Found	High	Not Found	Not Found	High	1	Acetyl [K34; K37]
	Checked	Confidence	Annotated Sequence	Modifications	Qvality PEP	Qvality q-value	# Protein Groups	# Proteins	# Isoforms	# PSMs	Master Protein Accessions	Positions in Master Proteins	Modifications in Master Proteins	# Missed Cleavages	Theo. MH+ [Da]	Found in Sample: [S1] F1: Sample	Found in Sample: [S2] F2: Sample	Found in Sample: [S3] F3: Sample	Found in Sample: [S4] F4: Sample	Found in Sample: [S5] F5: Sample	Found in Sample: [S6] F6: Sample	Confidence (by Search Engine): Sequest HT	Percolator q-Value (by Search Engine): Sequest HT	Percolator PEP (by Search Engine): Sequest HT	XCorr (by Search Engine): Sequest HT
	FALSE	High	[K].FYKDVLEVGELAK.[L]	1xAcetyl [K3]	4.2754e-06	0.0014403	1	1	1	3	Q9GZZ1	Q9GZZ1 [35-47]	Q9GZZ1 1xAcetyl [K37]	1	1552.83	Not Found	Not Found	Not Found	Not Found	Not Found	High	High	0.001156	1.032e-05	3.11
	FALSE	High	[R].LNQVIFPVSYNDKFYKDVLEVGELAK.[L]	1xAcetyl [K13]	1.05495e-09	0.0014403	1	1	1	1	Q9GZZ1	Q9GZZ1 [22-47]	Q9GZZ1 1xAcetyl [K34]	2	3070.61	Not Found	Not Found	High	Not Found	Not Found	Not Found	High	0.00335	3.032e-09	4.87
FALSE	High	Master Protein	P60709	Actin, cytoplasmic 1 OS=Homo sapiens OX=9606 GN=ACTB PE=1 SV=1	0	13.492	19	5	5	11	5	375	41.7	5.48	14.45	5	0	Not Found	High	High	Not Found	High	High	1	Acetyl [K61; K328]
	Checked	Confidence	Annotated Sequence	Modifications	Qvality PEP	Qvality q-value	# Protein Groups	# Proteins	# Isoforms	# PSMs	Master Protein Accessions	Positions in Master Proteins	Modifications in Master Proteins	# Missed Cleavages	Theo. MH+ [Da]	Found in Sample: [S1] F1: Sample	Found in Sample: [S2] F2: Sample	Found in Sample: [S3] F3: Sample	Found in Sample: [S4] F4: Sample	Found in Sample: [S5] F5: Sample	Found in Sample: [S6] F6: Sample	Confidence (by Search Engine): Sequest HT	Percolator q-Value (by Search Engine): Sequest HT	Percolator PEP (by Search Engine): Sequest HT	XCorr (by Search Engine): Sequest HT
	FALSE	High	[K].DSYVGDEAQSKR.[G]	1xAcetyl [K11]	0.00184626	0.0014403	1	6	1	2	P60709	P60709 [51-62]	P60709 1xAcetyl [K61]	1	1396.63	Not Found	Not Found	High	Not Found	Not Found	Not Found	High	0.00335	0.002054	2.04
	FALSE	High	[K].IKIIAPPER.[K]	1xAcetyl [K2]	0.00188033	0.0014403	1	7	1	4	P60709	P60709 [327-335]	P60709 1xAcetyl [K328]	1	1078.66	Not Found	Not Found	Not Found	Not Found	Not Found	High	High	0.001156	0.002765	2.22
FALSE	High	Master Protein	P78527	DNA-dependent protein kinase catalytic subunit OS=Homo sapiens OX=9606 GN=PRKDC PE=1 SV=3	0	13.245	1	5	5	6	5	4128	468.8	7.12	5.89	5	0	Not Found	Not Found	Not Found	Not Found	High	High	1	Acetyl [K2366; K2694]
	Checked	Confidence	Annotated Sequence	Modifications	Qvality PEP	Qvality q-value	# Protein Groups	# Proteins	# Isoforms	# PSMs	Master Protein Accessions	Positions in Master Proteins	Modifications in Master Proteins	# Missed Cleavages	Theo. MH+ [Da]	Found in Sample: [S1] F1: Sample	Found in Sample: [S2] F2: Sample	Found in Sample: [S3] F3: Sample	Found in Sample: [S4] F4: Sample	Found in Sample: [S5] F5: Sample	Found in Sample: [S6] F6: Sample	Confidence (by Search Engine): Sequest HT	Percolator q-Value (by Search Engine): Sequest HT	Percolator PEP (by Search Engine): Sequest HT	XCorr (by Search Engine): Sequest HT
	FALSE	High	[R].APLKSVGPDFGK.[K]	1xAcetyl [K4]	6.37412e-05	0.0014403	1	1	1	2	P78527	P78527 [2691-2702]	P78527 1xAcetyl [K2694]	1	1257.68	Not Found	Not Found	Not Found	Not Found	High	Not Found	High	0.002564	0.0002463	1.9
	FALSE	High	[K].FIVCLNKVTK.[S]	1xAcetyl [K7]; 1xPropionamide [C4]	0.0329756	0.0039873	1	1	1	1	P78527	P78527 [2360-2369]	P78527 1xAcetyl [K2366]	1	1277.73	Not Found	Not Found	Not Found	Not Found	Not Found	High	High	0.003788	0.03827	1.43
FALSE	High	Master Protein	P36578	60S ribosomal protein L4 OS=Homo sapiens OX=9606 GN=RPL4 PE=1 SV=5	0	13.103	14	6	7	8	6	427	47.7	11.06	10.5	6	0	Not Found	High	Not Found	Not Found	High	High	1	Acetyl [K20; K120; K165; K259; K353; K364; K368]
	Checked	Confidence	Annotated Sequence	Modifications	Qvality PEP	Qvality q-value	# Protein Groups	# Proteins	# Isoforms	# PSMs	Master Protein Accessions	Positions in Master Proteins	Modifications in Master Proteins	# Missed Cleavages	Theo. MH+ [Da]	Found in Sample: [S1] F1: Sample	Found in Sample: [S2] F2: Sample	Found in Sample: [S3] F3: Sample	Found in Sample: [S4] F4: Sample	Found in Sample: [S5] F5: Sample	Found in Sample: [S6] F6: Sample	Confidence (by Search Engine): Sequest HT	Percolator q-Value (by Search Engine): Sequest HT	Percolator PEP (by Search Engine): Sequest HT	XCorr (by Search Engine): Sequest HT
	FALSE	High	[K].AAAAAAALQAKSDEK.[A]	1xAcetyl [K]	0.0047765	0.00191727	1	1	2	2	P36578	P36578 [354-368]	P36578 1xAcetyl [K]	1	1457.76	Not Found	High	Not Found	Not Found	Not Found	Not Found	High	0.004386	0.004527	2.74
	FALSE	High	[R].KLDELYGTWR.[K]	1xAcetyl [K1]	0.000538843	0.0014403	1	1	1	2	P36578	P36578 [259-268]	P36578 1xAcetyl [K259]	1	1322.67	Not Found	Not Found	Not Found	Not Found	Not Found	High	High	0.001156	0.0008759	1.94
	FALSE	High	[R].PLISVYSEKGESSGK.[N]	1xAcetyl [K15]	0.034816	0.0049447	1	1	1	1	P36578	P36578 [6-20]	P36578 1xAcetyl [K20]	1	1622.83	Not Found	Not Found	Not Found	Not Found	High	Not Found	High	0.003643	0.05974	0.78
	FALSE	High	[K].TKEAVLLLK.[K]	1xAcetyl [K2]	0.00768022	0.00224277	1	1	1	1	P36578	P36578 [164-172]	P36578 1xAcetyl [K165]	1	1056.67	Not Found	Not Found	Not Found	Not Found	Not Found	High	High	0.001156	0.01009	1.94
	FALSE	High	[R].VDKAAAAAAALQAK.[S]	1xAcetyl [K3]	0.00495428	0.00191727	1	1	1	1	P36578	P36578 [351-364]	P36578 1xAcetyl [K353]	1	1340.75	Not Found	Not Found	Not Found	Not Found	Not Found	High	High	0.001156	0.006754	2.2
	FALSE	High	[R].VNTTQKR.[Y]	1xAcetyl [K6]	0.0374278	0.0049447	1	1	1	1	P36578	P36578 [115-121]	P36578 1xAcetyl [K120]	1	888.49	Not Found	Not Found	Not Found	Not Found	High	Not Found	High	0.003643	0.06379	0.79
FALSE	High	Master Protein	Q92841	Probable ATP-dependent RNA helicase DDX17 OS=Homo sapiens OX=9606 GN=DDX17 PE=1 SV=2	0	13.002	7	5	5	7	1	729	80.2	8.27	6.11	5	0	Not Found	Not Found	Not Found	Not Found	Not Found	High	1	Acetyl [K274; K284]
	Checked	Confidence	Annotated Sequence	Modifications	Qvality PEP	Qvality q-value	# Protein Groups	# Proteins	# Isoforms	# PSMs	Master Protein Accessions	Positions in Master Proteins	Modifications in Master Proteins	# Missed Cleavages	Theo. MH+ [Da]	Found in Sample: [S1] F1: Sample	Found in Sample: [S2] F2: Sample	Found in Sample: [S3] F3: Sample	Found in Sample: [S4] F4: Sample	Found in Sample: [S5] F5: Sample	Found in Sample: [S6] F6: Sample	Confidence (by Search Engine): Sequest HT	Percolator q-Value (by Search Engine): Sequest HT	Percolator PEP (by Search Engine): Sequest HT	XCorr (by Search Engine): Sequest HT
	FALSE	High	[R].LKSTCIYGGAPK.[G]	1xAcetyl [K2]; 1xPropionamide [C5]	1.38741e-05	0.0014403	2	2	1	2	Q92841; P17844	Q92841 [273-284]; P17844 [196-207]	Q92841 1xAcetyl [K274]; P17844 1xAcetyl [K197]	1	1350.71	Not Found	Not Found	Not Found	Not Found	Not Found	High	High	0.001156	3.038e-05	2.37
	FALSE	High	[K].STCIYGGAPKGPQIR.[D]	1xAcetyl [K10]; 1xPropionamide [C3]	0.0456389	0.00569921	2	2	1	2	Q92841; P17844	Q92841 [275-289]; P17844 [198-212]	Q92841 1xAcetyl [K284]; P17844 1xAcetyl [K207]	1	1660.85	Not Found	Not Found	Not Found	Not Found	High	Not Found	High	0.003643	0.07579	0.41
FALSE	High	Master Protein	P00338	L-lactate dehydrogenase A chain OS=Homo sapiens OX=9606 GN=LDHA PE=1 SV=2	0	12.926	22	5	5	5	4	332	36.7	8.27	4.12	5	0	Not Found	High	Not Found	Not Found	High	High	1	Acetyl [K76]
	Checked	Confidence	Annotated Sequence	Modifications	Qvality PEP	Qvality q-value	# Protein Groups	# Proteins	# Isoforms	# PSMs	Master Protein Accessions	Positions in Master Proteins	Modifications in Master Proteins	# Missed Cleavages	Theo. MH+ [Da]	Found in Sample: [S1] F1: Sample	Found in Sample: [S2] F2: Sample	Found in Sample: [S3] F3: Sample	Found in Sample: [S4] F4: Sample	Found in Sample: [S5] F5: Sample	Found in Sample: [S6] F6: Sample	Confidence (by Search Engine): Sequest HT	Percolator q-Value (by Search Engine): Sequest HT	Percolator PEP (by Search Engine): Sequest HT	XCorr (by Search Engine): Sequest HT
	FALSE	High	[R].TPKIVSGK.[D]	1xAcetyl [K3]	0.0356661	0.0049447	1	1	1	1	P00338	P00338 [74-81]	P00338 1xAcetyl [K76]	1	871.525	Not Found	High	Not Found	Not Found	Not Found	Not Found	High	0.004386	0.02948	1.39
FALSE	High	Master Protein	Q9UPN9	E3 ubiquitin-protein ligase TRIM33 OS=Homo sapiens OX=9606 GN=TRIM33 PE=1 SV=3	0	12.688	2	3	3	6	3	1127	122.5	6.67	13.43	3	0	High	High	High	Not Found	Not Found	Not Found	1	Acetyl [K763; K953]
	Checked	Confidence	Annotated Sequence	Modifications	Qvality PEP	Qvality q-value	# Protein Groups	# Proteins	# Isoforms	# PSMs	Master Protein Accessions	Positions in Master Proteins	Modifications in Master Proteins	# Missed Cleavages	Theo. MH+ [Da]	Found in Sample: [S1] F1: Sample	Found in Sample: [S2] F2: Sample	Found in Sample: [S3] F3: Sample	Found in Sample: [S4] F4: Sample	Found in Sample: [S5] F5: Sample	Found in Sample: [S6] F6: Sample	Confidence (by Search Engine): Sequest HT	Percolator q-Value (by Search Engine): Sequest HT	Percolator PEP (by Search Engine): Sequest HT	XCorr (by Search Engine): Sequest HT
	FALSE	High	[K].GKTAQGLSPVDQR.[K]	1xAcetyl [K2]	0.0713083	0.00735032	1	1	1	3	Q9UPN9	Q9UPN9 [952-964]	Q9UPN9 1xAcetyl [K953]	1	1398.73	High	Not Found	Not Found	Not Found	Not Found	Not Found	High	0.00354	0.05581	1.12
	FALSE	High	[K].KGKTAQGLSPVDQR.[K]	1xAcetyl [K3]	2.34427e-05	0.0014403	1	1	1	2	Q9UPN9	Q9UPN9 [951-964]	Q9UPN9 1xAcetyl [K953]	2	1526.83	Not Found	High	Not Found	Not Found	Not Found	Not Found	High	0.004386	3.397e-05	3.04
	FALSE	High	[R].TAEKTSLSFK.[S]	1xAcetyl [K4]	0.00120499	0.0014403	1	1	1	1	Q9UPN9	Q9UPN9 [760-769]	Q9UPN9 1xAcetyl [K763]	1	1153.61	Not Found	Not Found	High	Not Found	Not Found	Not Found	High	0.00335	0.001383	1.61
FALSE	High	Master Protein	P62249	40S ribosomal protein S16 OS=Homo sapiens OX=9606 GN=RPS16 PE=1 SV=2	0	12.576	20	3	3	6	3	146	16.4	10.21	18.09	3	0	Not Found	High	High	Not Found	Not Found	High	1	Acetyl [K4; K73]; Met-loss [N-Term]
	Checked	Confidence	Annotated Sequence	Modifications	Qvality PEP	Qvality q-value	# Protein Groups	# Proteins	# Isoforms	# PSMs	Master Protein Accessions	Positions in Master Proteins	Modifications in Master Proteins	# Missed Cleavages	Theo. MH+ [Da]	Found in Sample: [S1] F1: Sample	Found in Sample: [S2] F2: Sample	Found in Sample: [S3] F3: Sample	Found in Sample: [S4] F4: Sample	Found in Sample: [S5] F5: Sample	Found in Sample: [S6] F6: Sample	Confidence (by Search Engine): Sequest HT	Percolator q-Value (by Search Engine): Sequest HT	Percolator PEP (by Search Engine): Sequest HT	XCorr (by Search Engine): Sequest HT
	FALSE	High	[-].MPSKGPLQSVQVFGR.[K]	1xAcetyl [K4]; 1xMet-loss [N-Term]	7.70522e-10	0.0014403	1	1	1	3	P62249	P62249 [1-15]	P62249 1xAcetyl [K4]; 1xMet-loss [N-Term]	1	1541.84	Not Found	Not Found	High	Not Found	Not Found	Not Found	High	0.00335008	2.26468e-09	3.66
	FALSE	High	[R].VKGGGHVAQIYAIR.[Q]	1xAcetyl [K2]	0.0163281	0.002794	1	1	1	1	P62249	P62249 [72-85]	P62249 1xAcetyl [K73]	1	1510.85	Not Found	High	Not Found	Not Found	Not Found	Not Found	High	0.004386	0.01414	2.53
FALSE	High	Master Protein	P17844	Probable ATP-dependent RNA helicase DDX5 OS=Homo sapiens OX=9606 GN=DDX5 PE=1 SV=1	0	12.525	8	5	5	7	1	614	69.1	8.92	6.11	5	0	Not Found	Not Found	High	Not Found	Not Found	Not Found	1	Acetyl [K197; K207]
	Checked	Confidence	Annotated Sequence	Modifications	Qvality PEP	Qvality q-value	# Protein Groups	# Proteins	# Isoforms	# PSMs	Master Protein Accessions	Positions in Master Proteins	Modifications in Master Proteins	# Missed Cleavages	Theo. MH+ [Da]	Found in Sample: [S1] F1: Sample	Found in Sample: [S2] F2: Sample	Found in Sample: [S3] F3: Sample	Found in Sample: [S4] F4: Sample	Found in Sample: [S5] F5: Sample	Found in Sample: [S6] F6: Sample	Confidence (by Search Engine): Sequest HT	Percolator q-Value (by Search Engine): Sequest HT	Percolator PEP (by Search Engine): Sequest HT	XCorr (by Search Engine): Sequest HT
	FALSE	High	[R].LKSTCIYGGAPK.[G]	1xAcetyl [K2]; 1xPropionamide [C5]	1.38741e-05	0.0014403	2	2	1	2	Q92841; P17844	Q92841 [273-284]; P17844 [196-207]	Q92841 1xAcetyl [K274]; P17844 1xAcetyl [K197]	1	1350.71	Not Found	Not Found	Not Found	Not Found	Not Found	High	High	0.001156	3.038e-05	2.37
	FALSE	High	[K].STCIYGGAPKGPQIR.[D]	1xAcetyl [K10]; 1xPropionamide [C3]	0.0456389	0.00569921	2	2	1	2	Q92841; P17844	Q92841 [275-289]; P17844 [198-212]	Q92841 1xAcetyl [K284]; P17844 1xAcetyl [K207]	1	1660.85	Not Found	Not Found	Not Found	Not Found	High	Not Found	High	0.003643	0.07579	0.41
FALSE	High	Master Protein	Q7KZF4	Staphylococcal nuclease domain-containing protein 1 OS=Homo sapiens OX=9606 GN=SND1 PE=1 SV=1	0	12.432	10	7	7	7	7	910	101.9	7.17	0	7	0	Not Found	Not Found	High	Not Found	High	High	1	Acetyl [K515]
	Checked	Confidence	Annotated Sequence	Modifications	Qvality PEP	Qvality q-value	# Protein Groups	# Proteins	# Isoforms	# PSMs	Master Protein Accessions	Positions in Master Proteins	Modifications in Master Proteins	# Missed Cleavages	Theo. MH+ [Da]	Found in Sample: [S1] F1: Sample	Found in Sample: [S2] F2: Sample	Found in Sample: [S3] F3: Sample	Found in Sample: [S4] F4: Sample	Found in Sample: [S5] F5: Sample	Found in Sample: [S6] F6: Sample	Confidence (by Search Engine): Sequest HT	Percolator q-Value (by Search Engine): Sequest HT	Percolator PEP (by Search Engine): Sequest HT	XCorr (by Search Engine): Sequest HT
	FALSE	High	[K].AKQFLPFLQR.[A]	1xAcetyl [K2]	0.0172456	0.002794	1	1	1	1	Q7KZF4	Q7KZF4 [514-523]	Q7KZF4 1xAcetyl [K515]	1	1289.74	Not Found	Not Found	Not Found	Not Found	Not Found	High	High	0.002205	0.02111	1.33
FALSE	High	Master Protein	P45880	Voltage-dependent anion-selective channel protein 2 OS=Homo sapiens OX=9606 GN=VDAC2 PE=1 SV=2	0	12.373	18	4	5	6	4	294	31.5	7.56	3.99	4	0	Not Found	Not Found	High	Not Found	Not Found	High	1	Acetyl [K31; K72; K74]
	Checked	Confidence	Annotated Sequence	Modifications	Qvality PEP	Qvality q-value	# Protein Groups	# Proteins	# Isoforms	# PSMs	Master Protein Accessions	Positions in Master Proteins	Modifications in Master Proteins	# Missed Cleavages	Theo. MH+ [Da]	Found in Sample: [S1] F1: Sample	Found in Sample: [S2] F2: Sample	Found in Sample: [S3] F3: Sample	Found in Sample: [S4] F4: Sample	Found in Sample: [S5] F5: Sample	Found in Sample: [S6] F6: Sample	Confidence (by Search Engine): Sequest HT	Percolator q-Value (by Search Engine): Sequest HT	Percolator PEP (by Search Engine): Sequest HT	XCorr (by Search Engine): Sequest HT
	FALSE	High	[R].DIFNKGFGFGLVK.[L]	1xAcetyl [K5]	2.55324e-05	0.0014403	1	1	1	1	P45880	P45880 [27-39]	P45880 1xAcetyl [K31]	1	1483.79	Not Found	Not Found	Not Found	Not Found	Not Found	High	High	0.001156	5.338e-05	2.22
	FALSE	High	[K].VTGTLETKYK.[W]	1xAcetyl [K]	1.44793e-05	0.0014403	1	1	2	3	P45880	P45880 [65-74]	P45880 1xAcetyl [K]	1	1181.64	Not Found	Not Found	High	Not Found	Not Found	Not Found	High	0.00335	2.219e-05	2.44
FALSE	High	Master Protein	P61604	10 kDa heat shock protein, mitochondrial OS=Homo sapiens OX=9606 GN=HSPE1 PE=1 SV=2	0	12.215	59	4	4	6	4	102	10.9	8.92	9.78	4	0	Not Found	High	High	Not Found	High	Not Found	1	Acetyl [K8; K54; K66; K80]
	Checked	Confidence	Annotated Sequence	Modifications	Qvality PEP	Qvality q-value	# Protein Groups	# Proteins	# Isoforms	# PSMs	Master Protein Accessions	Positions in Master Proteins	Modifications in Master Proteins	# Missed Cleavages	Theo. MH+ [Da]	Found in Sample: [S1] F1: Sample	Found in Sample: [S2] F2: Sample	Found in Sample: [S3] F3: Sample	Found in Sample: [S4] F4: Sample	Found in Sample: [S5] F5: Sample	Found in Sample: [S6] F6: Sample	Confidence (by Search Engine): Sequest HT	Percolator q-Value (by Search Engine): Sequest HT	Percolator PEP (by Search Engine): Sequest HT	XCorr (by Search Engine): Sequest HT
	FALSE	High	[K].GGEIQPVSVKVGDK.[V]	1xAcetyl [K10]	0.000414557	0.0014403	1	1	1	2	P61604	P61604 [57-70]	P61604 1xAcetyl [K66]	1	1454.78	Not Found	High	Not Found	Not Found	Not Found	Not Found	High	0.004386	0.0004782	2.59
	FALSE	High	[R].KFLPLFDR.[V]	1xAcetyl [K1]	0.00358729	0.00191727	1	1	1	2	P61604	P61604 [8-15]	P61604 1xAcetyl [K8]	1	1077.61	Not Found	Not Found	Not Found	Not Found	High	Not Found	High	0.002564	0.008268	1.59
	FALSE	High	[K].VLLPEYGGTKVVLDDKDYFLFR.[D]	1xAcetyl [K10]	0.00179084	0.0014403	1	1	1	1	P61604	P61604 [71-92]	P61604 1xAcetyl [K80]	2	2629.39	Not Found	Not Found	High	Not Found	Not Found	Not Found	High	0.00335	0.001997	2.84
	FALSE	High	[K].VLQATVVAVGSGSKGK.[G]	1xAcetyl [K14]	0.00209835	0.00191727	1	1	1	1	P61604	P61604 [41-56]	P61604 1xAcetyl [K54]	1	1542.88	Not Found	Not Found	High	Not Found	Not Found	Not Found	High	0.00335	0.002314	2.48
FALSE	High	Master Protein	P40227	T-complex protein 1 subunit zeta OS=Homo sapiens OX=9606 GN=CCT6A PE=1 SV=3	0	12.025	12	6	6	7	6	531	58	6.68	10.64	6	0	Not Found	Not Found	High	High	Not Found	High	1	Acetyl [K5; K41; K199; K377; K381]; Met-loss+Acetyl [N-Term]
	Checked	Confidence	Annotated Sequence	Modifications	Qvality PEP	Qvality q-value	# Protein Groups	# Proteins	# Isoforms	# PSMs	Master Protein Accessions	Positions in Master Proteins	Modifications in Master Proteins	# Missed Cleavages	Theo. MH+ [Da]	Found in Sample: [S1] F1: Sample	Found in Sample: [S2] F2: Sample	Found in Sample: [S3] F3: Sample	Found in Sample: [S4] F4: Sample	Found in Sample: [S5] F5: Sample	Found in Sample: [S6] F6: Sample	Confidence (by Search Engine): Sequest HT	Percolator q-Value (by Search Engine): Sequest HT	Percolator PEP (by Search Engine): Sequest HT	XCorr (by Search Engine): Sequest HT
	FALSE	High	[K].GPNKHTLTQIK.[D]	1xAcetyl [K4]	0.00523342	0.00191727	1	1	1	1	P40227	P40227 [378-388]	P40227 1xAcetyl [K381]	1	1278.72	Not Found	Not Found	Not Found	High	Not Found	Not Found	High	0.004274	0.01361	2.61
	FALSE	High	[K].HKSETDTSLIR.[G]	1xAcetyl [K2]	0.0265264	0.00353869	1	1	1	2	P40227	P40227 [198-208]	P40227 1xAcetyl [K199]	1	1328.68	Not Found	Not Found	Not Found	Not Found	Not Found	High	High	0.002924	0.03137	1.92
	FALSE	High	[-].MAAVKTLNPK.[A]	Acetyl [K]; 1xMet-loss+Acetyl [N-Term]; 1xMet-loss [N-Term]	0.00692517	0.00191727	1	1	1	1	P40227	P40227 [1-10]	P40227 1xAcetyl [K5]; 1xMet-loss+Acetyl [N-Term]	1	1025.6	Not Found	Not Found	Not Found	High	Not Found	Not Found	High	0.004274	0.01686	2.16
	FALSE	High	[R].SVTLLIKGPNK.[H]	1xAcetyl [K7]	0.0163281	0.002794	1	1	1	1	P40227	P40227 [371-381]	P40227 1xAcetyl [K377]	1	1211.74	Not Found	Not Found	Not Found	High	Not Found	Not Found	High	0.004274	0.0327	1.79
	FALSE	High	[R].TNLGPKGTMK.[M]	1xAcetyl [K6]; 1xOxidation [M9]	0.00234164	0.00191727	1	2	1	1	P40227	P40227 [36-45]	P40227 1xAcetyl [K41]	1	1104.57	Not Found	Not Found	High	Not Found	Not Found	Not Found	High	0.00335	0.002574	2.15
FALSE	High	Master Protein	Q9BQG0	Myb-binding protein 1A OS=Homo sapiens OX=9606 GN=MYBBP1A PE=1 SV=2	0	11.911	5	5	5	5	5	1328	148.8	9.28	5.2	5	0	Not Found	Not Found	High	Not Found	High	High	1	Acetyl [K71; K1247; K1289]
	Checked	Confidence	Annotated Sequence	Modifications	Qvality PEP	Qvality q-value	# Protein Groups	# Proteins	# Isoforms	# PSMs	Master Protein Accessions	Positions in Master Proteins	Modifications in Master Proteins	# Missed Cleavages	Theo. MH+ [Da]	Found in Sample: [S1] F1: Sample	Found in Sample: [S2] F2: Sample	Found in Sample: [S3] F3: Sample	Found in Sample: [S4] F4: Sample	Found in Sample: [S5] F5: Sample	Found in Sample: [S6] F6: Sample	Confidence (by Search Engine): Sequest HT	Percolator q-Value (by Search Engine): Sequest HT	Percolator PEP (by Search Engine): Sequest HT	XCorr (by Search Engine): Sequest HT
	FALSE	High	[K].GSEMKYALK.[R]	1xAcetyl [K5]; 1xOxidation [M4]	0.0177774	0.002794	1	1	1	1	Q9BQG0	Q9BQG0 [67-75]	Q9BQG0 1xAcetyl [K71]	1	1084.53	Not Found	Not Found	High	Not Found	Not Found	Not Found	High	0.00335	0.01704	1.31
	FALSE	High	[K].GVLGKSPLSALAR.[K]	1xAcetyl [K5]	0.00420297	0.00191727	1	1	1	1	Q9BQG0	Q9BQG0 [1285-1297]	Q9BQG0 1xAcetyl [K1289]	1	1310.78	Not Found	Not Found	Not Found	Not Found	High	Not Found	High	0.002564	0.009489	1.41
	FALSE	High	[R].SPSTPAKSPK.[L]	1xAcetyl [K7]	0.000846093	0.0014403	1	1	1	1	Q9BQG0	Q9BQG0 [1241-1250]	Q9BQG0 1xAcetyl [K1247]	1	1041.56	Not Found	Not Found	Not Found	Not Found	High	Not Found	High	0.002564	0.002351	2.33
FALSE	High	Master Protein	Q92900	Regulator of nonsense transcripts 1 OS=Homo sapiens OX=9606 GN=UPF1 PE=1 SV=2	0	11.755	3	2	2	2	2	1129	124.3	6.61	7.64	2	0	Not Found	Not Found	High	Not Found	Not Found	High	1
FALSE	High	Master Protein	Q9Y2S7	Polymerase delta-interacting protein 2 OS=Homo sapiens OX=9606 GN=POLDIP2 PE=1 SV=1	0	11.73	8	3	3	4	3	368	42	8.63	5.49	3	0	High	Not Found	Not Found	Not Found	Not Found	High	1	Acetyl [K129; K223]
	Checked	Confidence	Annotated Sequence	Modifications	Qvality PEP	Qvality q-value	# Protein Groups	# Proteins	# Isoforms	# PSMs	Master Protein Accessions	Positions in Master Proteins	Modifications in Master Proteins	# Missed Cleavages	Theo. MH+ [Da]	Found in Sample: [S1] F1: Sample	Found in Sample: [S2] F2: Sample	Found in Sample: [S3] F3: Sample	Found in Sample: [S4] F4: Sample	Found in Sample: [S5] F5: Sample	Found in Sample: [S6] F6: Sample	Confidence (by Search Engine): Sequest HT	Percolator q-Value (by Search Engine): Sequest HT	Percolator PEP (by Search Engine): Sequest HT	XCorr (by Search Engine): Sequest HT
	FALSE	High	[R].AWQEKNHPWLELSDVHR.[E]	1xAcetyl [K5]	6.18267e-05	0.0014403	1	1	1	2	Q9Y2S7	Q9Y2S7 [219-235]	Q9Y2S7 1xAcetyl [K223]	1	2187.07	Not Found	Not Found	Not Found	Not Found	Not Found	High	High	0.001156	0.0001198	3.09
	FALSE	High	[K].GKTHTYYQVLIDAR.[D]	1xAcetyl [K2]	0.0713083	0.00735032	1	1	1	1	Q9Y2S7	Q9Y2S7 [128-141]	Q9Y2S7 1xAcetyl [K129]	1	1706.89	High	Not Found	Not Found	Not Found	Not Found	Not Found	High	0.00354	0.05581	1.24
FALSE	High	Master Protein	Q92616	eIF-2-alpha kinase activator GCN1 OS=Homo sapiens OX=9606 GN=GCN1 PE=1 SV=6	0	11.566	2	4	4	5	4	2671	292.6	7.47	6.93	4	0	Not Found	High	High	Not Found	Not Found	High	1	Acetyl [K436; K2183]
	Checked	Confidence	Annotated Sequence	Modifications	Qvality PEP	Qvality q-value	# Protein Groups	# Proteins	# Isoforms	# PSMs	Master Protein Accessions	Positions in Master Proteins	Modifications in Master Proteins	# Missed Cleavages	Theo. MH+ [Da]	Found in Sample: [S1] F1: Sample	Found in Sample: [S2] F2: Sample	Found in Sample: [S3] F3: Sample	Found in Sample: [S4] F4: Sample	Found in Sample: [S5] F5: Sample	Found in Sample: [S6] F6: Sample	Confidence (by Search Engine): Sequest HT	Percolator q-Value (by Search Engine): Sequest HT	Percolator PEP (by Search Engine): Sequest HT	XCorr (by Search Engine): Sequest HT
	FALSE	High	[K].AFSLKTSTSAVR.[H]	1xAcetyl [K5]	0.0383403	0.00536719	1	1	1	1	Q92616	Q92616 [432-443]	Q92616 1xAcetyl [K436]	1	1309.71	Not Found	High	Not Found	Not Found	Not Found	Not Found	High	0.004386	0.03154	1.51
	FALSE	High	[R].SKADYTSHLR.[S]	1xAcetyl [K2]	6.69285e-05	0.0014403	1	1	1	2	Q92616	Q92616 [2182-2191]	Q92616 1xAcetyl [K2183]	1	1219.61	Not Found	Not Found	High	Not Found	Not Found	Not Found	High	0.00335	9.272e-05	2.46
FALSE	High	Master Protein	P48735	Isocitrate dehydrogenase [NADP], mitochondrial OS=Homo sapiens OX=9606 GN=IDH2 PE=1 SV=2	0	11.54	14	4	4	4	4	452	50.9	8.69	7.21	4	0	Not Found	Not Found	High	High	Not Found	High	1	Acetyl [K80; K155; K263; K442]
	Checked	Confidence	Annotated Sequence	Modifications	Qvality PEP	Qvality q-value	# Protein Groups	# Proteins	# Isoforms	# PSMs	Master Protein Accessions	Positions in Master Proteins	Modifications in Master Proteins	# Missed Cleavages	Theo. MH+ [Da]	Found in Sample: [S1] F1: Sample	Found in Sample: [S2] F2: Sample	Found in Sample: [S3] F3: Sample	Found in Sample: [S4] F4: Sample	Found in Sample: [S5] F5: Sample	Found in Sample: [S6] F6: Sample	Confidence (by Search Engine): Sequest HT	Percolator q-Value (by Search Engine): Sequest HT	Percolator PEP (by Search Engine): Sequest HT	XCorr (by Search Engine): Sequest HT
	FALSE	High	[R].EPIICKNIPR.[L]	1xAcetyl [K6]; 1xPropionamide [C5]	0.0017584	0.0014403	1	1	1	1	P48735	P48735 [150-159]	P48735 1xAcetyl [K155]	1	1295.71	Not Found	Not Found	Not Found	High	Not Found	Not Found	High	0.004274	0.005875	1.99
	FALSE	High	[R].FKDIFQEIFDK.[H]	1xAcetyl [K2]	0.000643071	0.0014403	1	1	1	1	P48735	P48735 [262-272]	P48735 1xAcetyl [K263]	1	1471.75	Not Found	Not Found	High	Not Found	Not Found	Not Found	High	0.00335	0.0007668	2.02
	FALSE	High	[K].LILPHVDIQLKYFDLGLPNR.[D]	1xAcetyl [K11]	5.27601e-05	0.0014403	1	1	1	1	P48735	P48735 [70-89]	P48735 1xAcetyl [K80]	1	2406.35	Not Found	Not Found	Not Found	Not Found	Not Found	High	High	0.001156	0.0001039	3.2
	FALSE	High	[K].LNEHFLNTTDFLDTIKSNLDR.[A]	1xAcetyl [K16]	0.00598369	0.00191727	1	1	1	1	P48735	P48735 [427-447]	P48735 1xAcetyl [K442]	1	2548.27	Not Found	Not Found	High	Not Found	Not Found	Not Found	High	0.00335	0.006166	1.62
FALSE	High	Master Protein	P30101	Protein disulfide-isomerase A3 OS=Homo sapiens OX=9606 GN=PDIA3 PE=1 SV=4	0	11.307	14	5	5	5	5	505	56.7	6.35	3.33	5	0	Not Found	High	High	Not Found	Not Found	High	1	Acetyl [K82; K218]
	Checked	Confidence	Annotated Sequence	Modifications	Qvality PEP	Qvality q-value	# Protein Groups	# Proteins	# Isoforms	# PSMs	Master Protein Accessions	Positions in Master Proteins	Modifications in Master Proteins	# Missed Cleavages	Theo. MH+ [Da]	Found in Sample: [S1] F1: Sample	Found in Sample: [S2] F2: Sample	Found in Sample: [S3] F3: Sample	Found in Sample: [S4] F4: Sample	Found in Sample: [S5] F5: Sample	Found in Sample: [S6] F6: Sample	Confidence (by Search Engine): Sequest HT	Percolator q-Value (by Search Engine): Sequest HT	Percolator PEP (by Search Engine): Sequest HT	XCorr (by Search Engine): Sequest HT
	FALSE	High	[K].FEDKTVAYTEQK.[M]	1xAcetyl [K4]	0.0198302	0.00313308	1	1	1	1	P30101	P30101 [215-226]	P30101 1xAcetyl [K218]	1	1500.72	Not Found	Not Found	Not Found	Not Found	Not Found	High	High	0.002924	0.02402	0.74
	FALSE	High	[K].GIVPLAKVDCTANTNTCNK.[Y]	1xAcetyl [K7]; 2xPropionamide [C10; C17]	0.0187759	0.002794	1	1	1	1	P30101	P30101 [76-94]	P30101 1xAcetyl [K82]	1	2146.06	Not Found	Not Found	Not Found	Not Found	Not Found	High	High	0.002205	0.02289	1.68
FALSE	High	Master Protein	P26583	High mobility group protein B2 OS=Homo sapiens OX=9606 GN=HMGB2 PE=1 SV=2	0	11.246	13	3	4	6	3	209	24	7.81	13.44	3	0	Not Found	Not Found	Not Found	Not Found	High	High	1
FALSE	High	Master Protein	P30405	Peptidyl-prolyl cis-trans isomerase F, mitochondrial OS=Homo sapiens OX=9606 GN=PPIF PE=1 SV=1	0	11.189	11	3	3	6	3	207	22	9.38	10.74	3	0	Not Found	High	High	Not Found	High	Not Found	1	Acetyl [K86; K190]
	Checked	Confidence	Annotated Sequence	Modifications	Qvality PEP	Qvality q-value	# Protein Groups	# Proteins	# Isoforms	# PSMs	Master Protein Accessions	Positions in Master Proteins	Modifications in Master Proteins	# Missed Cleavages	Theo. MH+ [Da]	Found in Sample: [S1] F1: Sample	Found in Sample: [S2] F2: Sample	Found in Sample: [S3] F3: Sample	Found in Sample: [S4] F4: Sample	Found in Sample: [S5] F5: Sample	Found in Sample: [S6] F6: Sample	Confidence (by Search Engine): Sequest HT	Percolator q-Value (by Search Engine): Sequest HT	Percolator PEP (by Search Engine): Sequest HT	XCorr (by Search Engine): Sequest HT
	FALSE	High	[R].ALCTGEKGFGYK.[G]	1xAcetyl [K7]; 1xPropionamide [C3]	0.00235596	0.00191727	1	1	1	1	P30405	P30405 [80-91]	P30405 1xAcetyl [K86]	1	1386.67	Not Found	Not Found	Not Found	Not Found	High	Not Found	High	0.002564	0.005721	1.66
	FALSE	High	[K].KIESFGSKSGR.[T]	1xAcetyl [K8]	0.00126521	0.0014403	1	1	1	2	P30405	P30405 [183-193]	P30405 1xAcetyl [K190]	2	1237.65	Not Found	Not Found	High	Not Found	Not Found	Not Found	High	0.00335	0.001448	2.72
	FALSE	High	[K].IESFGSKSGR.[T]	1xAcetyl [K7]	5.9605e-05	0.0014403	1	1	1	3	P30405	P30405 [184-193]	P30405 1xAcetyl [K190]	1	1109.56	Not Found	High	High	Not Found	Not Found	Not Found	High	0.00335	8.306e-05	2.31
FALSE	High	Master Protein	P08238	Heat shock protein HSP 90-beta OS=Homo sapiens OX=9606 GN=HSP90AB1 PE=1 SV=4	0	11.119	7	5	5	7	3	724	83.2	5.03	5.96	5	0	Not Found	Not Found	High	High	High	Not Found	1	Acetyl [K275; K399; K531; K559]
	Checked	Confidence	Annotated Sequence	Modifications	Qvality PEP	Qvality q-value	# Protein Groups	# Proteins	# Isoforms	# PSMs	Master Protein Accessions	Positions in Master Proteins	Modifications in Master Proteins	# Missed Cleavages	Theo. MH+ [Da]	Found in Sample: [S1] F1: Sample	Found in Sample: [S2] F2: Sample	Found in Sample: [S3] F3: Sample	Found in Sample: [S4] F4: Sample	Found in Sample: [S5] F5: Sample	Found in Sample: [S6] F6: Sample	Confidence (by Search Engine): Sequest HT	Percolator q-Value (by Search Engine): Sequest HT	Percolator PEP (by Search Engine): Sequest HT	XCorr (by Search Engine): Sequest HT
	FALSE	High	[K].AKFENLCK.[LF]	1xAcetyl [K2]; 1xPropionamide [C7]	0.0144592	0.00224277	1	2	1	2	P08238	P08238 [558-565]	P08238 1xAcetyl [K559]	1	1065.54	Not Found	Not Found	High	Not Found	Not Found	Not Found	High	0.00335	0.01407	1.72
	FALSE	High	[K].EFDGKSLVSVTK.[E]	1xAcetyl [K5]	0.000503885	0.0014403	1	3	1	1	P08238	P08238 [527-538]	P08238 1xAcetyl [K531]	1	1351.71	Not Found	Not Found	Not Found	High	Not Found	Not Found	High	0.004274	0.002241	1.97
	FALSE	High	[K].EKYIDQEELNK.[T]	1xAcetyl [K2]	0.000211953	0.0014403	2	4	1	1	P07900; P08238	P07900 [282-292]; P08238 [274-284]	P07900 1xAcetyl [K283]; P08238 1xAcetyl [K275]	1	1450.71	Not Found	Not Found	Not Found	High	Not Found	Not Found	High	0.004274	0.00115	2.09
	FALSE	High	[R].EMLQQSKILK.[VY]	1xAcetyl [K7]; 1xOxidation [M2]	0.00119767	0.0014403	2	3	1	2	P07900; P08238	P07900 [401-410]; P08238 [393-402]	P07900 1xAcetyl [K407]; P08238 1xAcetyl [K399]	1	1275.7	Not Found	Not Found	Not Found	High	Not Found	Not Found	High	0.004274	0.004362	1.9
FALSE	High	Master Protein	Q14978	Nucleolar and coiled-body phosphoprotein 1 OS=Homo sapiens OX=9606 GN=NOLC1 PE=1 SV=2	0	11.065	7	3	3	4	3	699	73.6	9.47	4.93	3	0	Not Found	Not Found	High	Not Found	High	High	1	Acetyl [K396; K452; K584]
	Checked	Confidence	Annotated Sequence	Modifications	Qvality PEP	Qvality q-value	# Protein Groups	# Proteins	# Isoforms	# PSMs	Master Protein Accessions	Positions in Master Proteins	Modifications in Master Proteins	# Missed Cleavages	Theo. MH+ [Da]	Found in Sample: [S1] F1: Sample	Found in Sample: [S2] F2: Sample	Found in Sample: [S3] F3: Sample	Found in Sample: [S4] F4: Sample	Found in Sample: [S5] F5: Sample	Found in Sample: [S6] F6: Sample	Confidence (by Search Engine): Sequest HT	Percolator q-Value (by Search Engine): Sequest HT	Percolator PEP (by Search Engine): Sequest HT	XCorr (by Search Engine): Sequest HT
	FALSE	High	[K].AAVVVSKSGSLK.[K]	1xAcetyl [K12]	0.0607788	0.00590115	1	1	1	1	Q14978	Q14978 [573-584]	Q14978 1xAcetyl [K584]	1	1187.7	Not Found	Not Found	Not Found	Not Found	High	Not Found	High	0.003643	0.0971	0.99
	FALSE	High	[K].ATAKAALSLPAK.[Q]	1xAcetyl [K4]	0.00696746	0.00191727	1	1	1	1	Q14978	Q14978 [449-460]	Q14978 1xAcetyl [K452]	1	1183.7	Not Found	Not Found	Not Found	Not Found	Not Found	High	High	0.001156	0.009206	1.37
	FALSE	High	[K].NSSNKPAVTTKSPAVKPAAAPK.[Q]	1xAcetyl [K11]	5.85395e-07	0.0014403	1	1	1	2	Q14978	Q14978 [386-407]	Q14978 1xAcetyl [K396]	3	2206.22	Not Found	Not Found	High	Not Found	Not Found	Not Found	High	0.00335	1.111e-06	4.93
FALSE	High	Master Protein	P41250	Glycine--tRNA ligase OS=Homo sapiens OX=9606 GN=GARS1 PE=1 SV=3	0	10.751	4	3	4	5	3	739	83.1	7.03	3	3	0	Not Found	High	Not Found	Not Found	Not Found	High	1	Acetyl [K506]
	Checked	Confidence	Annotated Sequence	Modifications	Qvality PEP	Qvality q-value	# Protein Groups	# Proteins	# Isoforms	# PSMs	Master Protein Accessions	Positions in Master Proteins	Modifications in Master Proteins	# Missed Cleavages	Theo. MH+ [Da]	Found in Sample: [S1] F1: Sample	Found in Sample: [S2] F2: Sample	Found in Sample: [S3] F3: Sample	Found in Sample: [S4] F4: Sample	Found in Sample: [S5] F5: Sample	Found in Sample: [S6] F6: Sample	Confidence (by Search Engine): Sequest HT	Percolator q-Value (by Search Engine): Sequest HT	Percolator PEP (by Search Engine): Sequest HT	XCorr (by Search Engine): Sequest HT
	FALSE	High	[K].GAIGKAYK.[K]	1xAcetyl [K5]	0.0182145	0.002794	1	1	1	1	P41250	P41250 [502-509]	P41250 1xAcetyl [K506]	1	849.483	Not Found	High	Not Found	Not Found	Not Found	Not Found	High	0.004386	0.01562	1.44
FALSE	High	Master Protein	P16401	Histone H1.5 OS=Homo sapiens OX=9606 GN=H1-5 PE=1 SV=3	0	10.652	16	4	4	9	1	226	22.6	10.92	4.21	4	0	Not Found	Not Found	Not Found	Not Found	High	Not Found	1	Acetyl [K27; K35; K37; K88; K93; K100]
	Checked	Confidence	Annotated Sequence	Modifications	Qvality PEP	Qvality q-value	# Protein Groups	# Proteins	# Isoforms	# PSMs	Master Protein Accessions	Positions in Master Proteins	Modifications in Master Proteins	# Missed Cleavages	Theo. MH+ [Da]	Found in Sample: [S1] F1: Sample	Found in Sample: [S2] F2: Sample	Found in Sample: [S3] F3: Sample	Found in Sample: [S4] F4: Sample	Found in Sample: [S5] F5: Sample	Found in Sample: [S6] F6: Sample	Confidence (by Search Engine): Sequest HT	Percolator q-Value (by Search Engine): Sequest HT	Percolator PEP (by Search Engine): Sequest HT	XCorr (by Search Engine): Sequest HT
	FALSE	High	[K].GTLVQTKGTGASGSFK.[L]	1xAcetyl [K7]	0.00474749	0.00191727	4	5	1	3	P16401; P16402; P10412; P16403	P16401 [94-109]; P16402 [92-107]; P10412 [91-106]; P16403 [91-106]	P16401 1xAcetyl [K100]; P16402 1xAcetyl [K98]; P10412 1xAcetyl [K97]; P16403 1xAcetyl [K97]	1	1580.83	Not Found	Not Found	Not Found	High	High	Not Found	High	0.002564	0.01057	1.76
	FALSE	High	[K].KAAGAGAAKRK.[A]	3xAcetyl [K1; K9; K11]	0.0243703	0.00313308	1	1	1	1	P16401	P16401 [27-37]	P16401 3xAcetyl [K27; K35; K37]	3	1154.66	Not Found	Not Found	Not Found	Not Found	High	Not Found	High	0.002564	0.04387	1.16
	FALSE	High	[K].LGLKSLVSK.[G]	1xAcetyl [K4]	0.00261312	0.00191727	4	4	1	3	P16401; P16402; P10412; P16403	P16401 [85-93]; P16402 [83-91]; P10412 [82-90]; P16403 [82-90]	P16401 1xAcetyl [K88]; P16402 1xAcetyl [K86]; P10412 1xAcetyl [K85]; P16403 1xAcetyl [K85]	1	986.624	Not Found	Not Found	Not Found	Not Found	High	High	High	0.002564	0.006276	1.76
	FALSE	High	[K].SLVSKGTLVQTK.[G]	1xAcetyl [K5]	3.44259e-05	0.0014403	4	5	1	2	P16401; P16402; P10412; P16403	P16401 [89-100]; P16402 [87-98]; P10412 [86-97]; P16403 [86-97]	P16401 1xAcetyl [K93]; P16402 1xAcetyl [K91]; P10412 1xAcetyl [K90]; P16403 1xAcetyl [K90]	1	1302.76	High	Not Found	Not Found	Not Found	Not Found	High	High	0.001156	7.028e-05	2.45
FALSE	High	Master Protein	P00367	Glutamate dehydrogenase 1, mitochondrial OS=Homo sapiens OX=9606 GN=GLUD1 PE=1 SV=2	0	10.574	8	3	3	3	3	558	61.4	7.8	12.01	3	0	High	Not Found	Not Found	Not Found	Not Found	High	1	Acetyl [K390; K480]
	Checked	Confidence	Annotated Sequence	Modifications	Qvality PEP	Qvality q-value	# Protein Groups	# Proteins	# Isoforms	# PSMs	Master Protein Accessions	Positions in Master Proteins	Modifications in Master Proteins	# Missed Cleavages	Theo. MH+ [Da]	Found in Sample: [S1] F1: Sample	Found in Sample: [S2] F2: Sample	Found in Sample: [S3] F3: Sample	Found in Sample: [S4] F4: Sample	Found in Sample: [S5] F5: Sample	Found in Sample: [S6] F6: Sample	Confidence (by Search Engine): Sequest HT	Percolator q-Value (by Search Engine): Sequest HT	Percolator PEP (by Search Engine): Sequest HT	XCorr (by Search Engine): Sequest HT
	FALSE	High	[K].FGKHGGTIPIVPTAEFQDR.[I]	1xAcetyl [K3]	0.000454265	0.0014403	1	1	1	1	P00367	P00367 [478-496]	P00367 1xAcetyl [K480]	1	2112.09	High	Not Found	Not Found	Not Found	Not Found	Not Found	High	0.00354	0.0009936	5.94
	FALSE	High	[K].QLTKSNAPR.[V]	1xAcetyl [K4]	0.0303017	0.00353869	1	2	1	1	P00367	P00367 [387-395]	P00367 1xAcetyl [K390]	1	1056.58	High	Not Found	Not Found	Not Found	Not Found	Not Found	High	0.00354	0.02813	2.32
FALSE	High	Master Protein	Q9NYQ6	Cadherin EGF LAG seven-pass G-type receptor 1 OS=Homo sapiens OX=9606 GN=CELSR1 PE=1 SV=1	0	10.486	0	1	1	2	1	3014	329.3	5.92	5.07	1	0	Not Found	Not Found	Not Found	Not Found	Not Found	High	1
FALSE	High	Master Protein	P13010	X-ray repair cross-complementing protein 5 OS=Homo sapiens OX=9606 GN=XRCC5 PE=1 SV=3	0	10.471	6	4	4	4	4	732	82.7	5.81	7.4	4	0	Not Found	High	High	Not Found	Not Found	High	1	Acetyl [K332; K439; K648]
	Checked	Confidence	Annotated Sequence	Modifications	Qvality PEP	Qvality q-value	# Protein Groups	# Proteins	# Isoforms	# PSMs	Master Protein Accessions	Positions in Master Proteins	Modifications in Master Proteins	# Missed Cleavages	Theo. MH+ [Da]	Found in Sample: [S1] F1: Sample	Found in Sample: [S2] F2: Sample	Found in Sample: [S3] F3: Sample	Found in Sample: [S4] F4: Sample	Found in Sample: [S5] F5: Sample	Found in Sample: [S6] F6: Sample	Confidence (by Search Engine): Sequest HT	Percolator q-Value (by Search Engine): Sequest HT	Percolator PEP (by Search Engine): Sequest HT	XCorr (by Search Engine): Sequest HT
	FALSE	High	[R].EEAIKFSEEQR.[F]	1xAcetyl [K5]	0.00204782	0.0014403	1	1	1	1	P13010	P13010 [644-654]	P13010 1xAcetyl [K648]	1	1407.68	Not Found	Not Found	High	Not Found	Not Found	Not Found	High	0.00335	0.00226	1.89
	FALSE	High	[R].QYMFSSLKNSK.[K]	1xAcetyl [K8]; 1xOxidation [M3]	0.00415207	0.00191727	1	1	1	1	P13010	P13010 [432-442]	P13010 1xAcetyl [K439]	1	1390.67	Not Found	High	Not Found	Not Found	Not Found	Not Found	High	0.004386	0.003974	1.72
	FALSE	High	[K].VDEEQMKYK.[S]	1xAcetyl [K7]; 1xOxidation [M6]	0.00293388	0.00191727	1	1	1	1	P13010	P13010 [326-334]	P13010 1xAcetyl [K332]	1	1227.56	Not Found	Not Found	High	Not Found	Not Found	Not Found	High	0.00335	0.003177	1.72
FALSE	High	Master Protein	P22695	Cytochrome b-c1 complex subunit 2, mitochondrial OS=Homo sapiens OX=9606 GN=UQCRC2 PE=1 SV=3	0	10.445	11	3	3	4	3	453	48.4	8.63	10.01	3	0	Not Found	Not Found	Not Found	Not Found	High	High	1	Acetyl [K250; K359]
	Checked	Confidence	Annotated Sequence	Modifications	Qvality PEP	Qvality q-value	# Protein Groups	# Proteins	# Isoforms	# PSMs	Master Protein Accessions	Positions in Master Proteins	Modifications in Master Proteins	# Missed Cleavages	Theo. MH+ [Da]	Found in Sample: [S1] F1: Sample	Found in Sample: [S2] F2: Sample	Found in Sample: [S3] F3: Sample	Found in Sample: [S4] F4: Sample	Found in Sample: [S5] F5: Sample	Found in Sample: [S6] F6: Sample	Confidence (by Search Engine): Sequest HT	Percolator q-Value (by Search Engine): Sequest HT	Percolator PEP (by Search Engine): Sequest HT	XCorr (by Search Engine): Sequest HT
	FALSE	High	[K].AAYNQVKTIAQGNLSNTDVQAAK.[N]	1xAcetyl [K7]	5.54127e-07	0.0014403	1	1	1	2	P22695	P22695 [353-375]	P22695 1xAcetyl [K359]	1	2447.25	Not Found	Not Found	Not Found	Not Found	Not Found	High	High	0.001156	1.578e-06	3.34
	FALSE	High	[R].GGLGLSGAKANYR.[G]	1xAcetyl [K9]	0.000412036	0.0014403	1	1	1	1	P22695	P22695 [242-254]	P22695 1xAcetyl [K250]	1	1305.69	Not Found	Not Found	Not Found	Not Found	High	Not Found	High	0.002564	0.001255	1.84
FALSE	High	Master Protein	Q99728	BRCA1-associated RING domain protein 1 OS=Homo sapiens OX=9606 GN=BARD1 PE=1 SV=2	0	10.367	2	1	1	2	1	777	86.6	8.72	2.65	1	0	Not Found	Not Found	Not Found	Not Found	Not Found	High	1
FALSE	High	Master Protein	P23368	NAD-dependent malic enzyme, mitochondrial OS=Homo sapiens OX=9606 GN=ME2 PE=1 SV=1	0	10.35	5	3	3	4	3	584	65.4	7.61	11.91	3	0	Not Found	High	Not Found	Not Found	Not Found	High	1	Acetyl [K224; K240]
	Checked	Confidence	Annotated Sequence	Modifications	Qvality PEP	Qvality q-value	# Protein Groups	# Proteins	# Isoforms	# PSMs	Master Protein Accessions	Positions in Master Proteins	Modifications in Master Proteins	# Missed Cleavages	Theo. MH+ [Da]	Found in Sample: [S1] F1: Sample	Found in Sample: [S2] F2: Sample	Found in Sample: [S3] F3: Sample	Found in Sample: [S4] F4: Sample	Found in Sample: [S5] F5: Sample	Found in Sample: [S6] F6: Sample	Confidence (by Search Engine): Sequest HT	Percolator q-Value (by Search Engine): Sequest HT	Percolator PEP (by Search Engine): Sequest HT	XCorr (by Search Engine): Sequest HT
	FALSE	High	[K].DPFYMGLYQKR.[D]	1xAcetyl [K10]; 1xOxidation [M5]	0.0461893	0.00569921	1	1	1	1	P23368	P23368 [215-225]	P23368 1xAcetyl [K224]	1	1475.7	Not Found	High	Not Found	Not Found	Not Found	Not Found	High	0.004386	0.0377	1.64
	FALSE	High	[R].DRTQQYDDLIDEFMKAITDR.[Y]	1xAcetyl [K15]; 1xOxidation [M14]	0.000717668	0.0014403	1	1	1	1	P23368	P23368 [226-245]	P23368 1xAcetyl [K240]	2	2531.17	Not Found	Not Found	Not Found	Not Found	Not Found	High	High	0.001156	0.001141	2.58
	FALSE	High	[R].TQQYDDLIDEFMKAITDR.[Y]	1xAcetyl [K13]; 1xOxidation [M12]	3.52853e-07	0.0014403	1	1	1	2	P23368	P23368 [228-245]	P23368 1xAcetyl [K240]	1	2260.04	Not Found	Not Found	Not Found	Not Found	Not Found	High	High	0.001156	1.039e-06	4.16
FALSE	High	Master Protein	O75882	Attractin OS=Homo sapiens OX=9606 GN=ATRN PE=1 SV=2	0	10.251	2	1	1	2	1	1429	158.4	7.31	11.14	1	0	Not Found	Not Found	Not Found	Not Found	Not Found	High	1
FALSE	High	Master Protein	P09651	Heterogeneous nuclear ribonucleoprotein A1 OS=Homo sapiens OX=9606 GN=HNRNPA1 PE=1 SV=5	0	10.136	8	3	3	4	3	372	38.7	9.13	8.31	3	0	Not Found	Not Found	Not Found	High	High	High	1	Acetyl [K3; K350]; Met-loss+Acetyl [N-Term]
	Checked	Confidence	Annotated Sequence	Modifications	Qvality PEP	Qvality q-value	# Protein Groups	# Proteins	# Isoforms	# PSMs	Master Protein Accessions	Positions in Master Proteins	Modifications in Master Proteins	# Missed Cleavages	Theo. MH+ [Da]	Found in Sample: [S1] F1: Sample	Found in Sample: [S2] F2: Sample	Found in Sample: [S3] F3: Sample	Found in Sample: [S4] F4: Sample	Found in Sample: [S5] F5: Sample	Found in Sample: [S6] F6: Sample	Confidence (by Search Engine): Sequest HT	Percolator q-Value (by Search Engine): Sequest HT	Percolator PEP (by Search Engine): Sequest HT	XCorr (by Search Engine): Sequest HT
	FALSE	High	[-].MSKSESPKEPEQLR.[K]	1xAcetyl [K3]; 1xMet-loss+Acetyl [N-Term]	0.0001982	0.0014403	1	1	1	1	P09651	P09651 [1-14]	P09651 1xAcetyl [K3]; 1xMet-loss+Acetyl [N-Term]	2	1598.8	Not Found	Not Found	Not Found	High	Not Found	Not Found	High	0.004274	0.001093	3.27
	FALSE	High	[-].MSKSESPKEPEQLRK.[L]	1xAcetyl [K3]; 1xMet-loss+Acetyl [N-Term]	0.00015341	0.0014403	1	1	1	1	P09651	P09651 [1-15]	P09651 1xAcetyl [K3]; 1xMet-loss+Acetyl [N-Term]	3	1726.9	Not Found	Not Found	Not Found	Not Found	High	Not Found	High	0.002564	0.0005284	3.09
	FALSE	High	[R].SSGPYGGGGQYFAKPR.[N]	1xAcetyl [K14]	6.53154e-05	0.0014403	1	1	1	2	P09651	P09651 [337-352]	P09651 1xAcetyl [K350]	1	1670.79	Not Found	Not Found	Not Found	Not Found	High	High	High	0.001156	0.0001265	1.96
FALSE	High	Master Protein	Q15424	Scaffold attachment factor B1 OS=Homo sapiens OX=9606 GN=SAFB PE=1 SV=4	0	10.136	3	3	3	9	3	915	102.6	5.47	12.69	3	0	Not Found	High	High	Not Found	Not Found	High	1	Acetyl [K436]
	Checked	Confidence	Annotated Sequence	Modifications	Qvality PEP	Qvality q-value	# Protein Groups	# Proteins	# Isoforms	# PSMs	Master Protein Accessions	Positions in Master Proteins	Modifications in Master Proteins	# Missed Cleavages	Theo. MH+ [Da]	Found in Sample: [S1] F1: Sample	Found in Sample: [S2] F2: Sample	Found in Sample: [S3] F3: Sample	Found in Sample: [S4] F4: Sample	Found in Sample: [S5] F5: Sample	Found in Sample: [S6] F6: Sample	Confidence (by Search Engine): Sequest HT	Percolator q-Value (by Search Engine): Sequest HT	Percolator PEP (by Search Engine): Sequest HT	XCorr (by Search Engine): Sequest HT
	FALSE	High	[K].VVGAKVVTNAR.[S]	1xAcetyl [K5]	0.0140263	0.00224277	1	2	1	1	Q15424	Q15424 [432-442]	Q15424 1xAcetyl [K436]	1	1155.68	Not Found	Not Found	Not Found	Not Found	Not Found	High	High	0.001156	0.01749	1.33
FALSE	High	Master Protein	P54886	Delta-1-pyrroline-5-carboxylate synthase OS=Homo sapiens OX=9606 GN=ALDH18A1 PE=1 SV=2	0	9.984	9	6	6	8	6	795	87.2	7.12	6.83	6	0	Not Found	High	High	High	High	High	1	Acetyl [K347; K424; K507; K767; K781]
	Checked	Confidence	Annotated Sequence	Modifications	Qvality PEP	Qvality q-value	# Protein Groups	# Proteins	# Isoforms	# PSMs	Master Protein Accessions	Positions in Master Proteins	Modifications in Master Proteins	# Missed Cleavages	Theo. MH+ [Da]	Found in Sample: [S1] F1: Sample	Found in Sample: [S2] F2: Sample	Found in Sample: [S3] F3: Sample	Found in Sample: [S4] F4: Sample	Found in Sample: [S5] F5: Sample	Found in Sample: [S6] F6: Sample	Confidence (by Search Engine): Sequest HT	Percolator q-Value (by Search Engine): Sequest HT	Percolator PEP (by Search Engine): Sequest HT	XCorr (by Search Engine): Sequest HT
	FALSE	High	[K].DHVVSDFSEHGSLKYLHENLPIPQR.[N]	1xAcetyl [K14]	0.022661	0.00313308	1	1	1	1	P54886	P54886 [768-792]	P54886 1xAcetyl [K781]	1	2959.47	Not Found	Not Found	Not Found	Not Found	Not Found	High	High	0.002924	0.0272	1.52
	FALSE	High	[K].GGKEAAHSNR.[I]	1xAcetyl [K3]	0.000440624	0.0014403	1	1	1	3	P54886	P54886 [505-514]	P54886 1xAcetyl [K507]	1	1068.52	Not Found	High	High	Not Found	Not Found	Not Found	High	0.00335	0.0005404	2.13
	FALSE	High	[R].GKDHVVSDFSEHGSLK.[Y]	1xAcetyl [K2]	0.0475939	0.00569921	1	1	1	1	P54886	P54886 [766-781]	P54886 1xAcetyl [K767]	1	1783.86	Not Found	High	Not Found	Not Found	Not Found	Not Found	High	0.004386	0.0387	2.03
	FALSE	High	[R].LAAPLLKR.[L]	1xAcetyl [K7]	0.0119025	0.00224277	1	1	1	1	P54886	P54886 [418-425]	P54886 1xAcetyl [K424]	1	923.604	Not Found	Not Found	Not Found	High	Not Found	Not Found	High	0.004274	0.02555	1.58
	FALSE	High	[K].VSGHVITDIVEGKK.[V]	1xAcetyl [K13]	0.0536376	0.00569921	1	1	1	1	P54886	P54886 [335-348]	P54886 1xAcetyl [K347]	1	1523.84	Not Found	Not Found	Not Found	Not Found	High	Not Found	High	0.003643	0.08701	1.26
FALSE	High	Master Protein	P31040	Succinate dehydrogenase [ubiquinone] flavoprotein subunit, mitochondrial OS=Homo sapiens OX=9606 GN=SDHA PE=1 SV=2	0	9.959	6	4	4	4	4	664	72.6	7.39	4.73	4	0	Not Found	Not Found	High	Not Found	Not Found	Not Found	1	Acetyl [K182; K250; K517; K598]
	Checked	Confidence	Annotated Sequence	Modifications	Qvality PEP	Qvality q-value	# Protein Groups	# Proteins	# Isoforms	# PSMs	Master Protein Accessions	Positions in Master Proteins	Modifications in Master Proteins	# Missed Cleavages	Theo. MH+ [Da]	Found in Sample: [S1] F1: Sample	Found in Sample: [S2] F2: Sample	Found in Sample: [S3] F3: Sample	Found in Sample: [S4] F4: Sample	Found in Sample: [S5] F5: Sample	Found in Sample: [S6] F6: Sample	Confidence (by Search Engine): Sequest HT	Percolator q-Value (by Search Engine): Sequest HT	Percolator PEP (by Search Engine): Sequest HT	XCorr (by Search Engine): Sequest HT
	FALSE	High	[R].AKNTVVATGGYGR.[T]	1xAcetyl [K2]	7.89097e-05	0.0014403	1	1	1	1	P31040	P31040 [249-261]	P31040 1xAcetyl [K250]	1	1335.7	Not Found	Not Found	High	Not Found	Not Found	Not Found	High	0.00335	0.0001082	2.73
	FALSE	High	[R].EDYKVR.[I]	1xAcetyl [K4]	0.0569311	0.00569921	1	1	1	1	P31040	P31040 [595-600]	P31040 1xAcetyl [K598]	1	851.426	Not Found	Not Found	High	Not Found	Not Found	Not Found	High	0.00335	0.05108	1.02
	FALSE	High	[K].FGKGGQAHR.[C]	1xAcetyl [K3]	0.00102211	0.0014403	1	1	1	1	P31040	P31040 [180-188]	P31040 1xAcetyl [K182]	1	999.512	Not Found	Not Found	High	Not Found	Not Found	Not Found	High	0.00335	0.001181	1.99
	FALSE	High	[R].LSMQKSMQNHAAVFR.[V]	1xAcetyl [K5]; 2xOxidation [M3; M7]	0.0174564	0.002794	1	1	1	1	P31040	P31040 [513-527]	P31040 1xAcetyl [K517]	1	1821.87	Not Found	Not Found	High	Not Found	Not Found	Not Found	High	0.00335	0.01683	1.91
FALSE	High	Master Protein	Q9Y2Z4	Tyrosine--tRNA ligase, mitochondrial OS=Homo sapiens OX=9606 GN=YARS2 PE=1 SV=2	0	9.881	5	2	2	4	2	477	53.2	8.98	7.25	2	0	Not Found	High	Not Found	Not Found	Not Found	High	1	Acetyl [K355]
	Checked	Confidence	Annotated Sequence	Modifications	Qvality PEP	Qvality q-value	# Protein Groups	# Proteins	# Isoforms	# PSMs	Master Protein Accessions	Positions in Master Proteins	Modifications in Master Proteins	# Missed Cleavages	Theo. MH+ [Da]	Found in Sample: [S1] F1: Sample	Found in Sample: [S2] F2: Sample	Found in Sample: [S3] F3: Sample	Found in Sample: [S4] F4: Sample	Found in Sample: [S5] F5: Sample	Found in Sample: [S6] F6: Sample	Confidence (by Search Engine): Sequest HT	Percolator q-Value (by Search Engine): Sequest HT	Percolator PEP (by Search Engine): Sequest HT	XCorr (by Search Engine): Sequest HT
	FALSE	High	[R].LAAEVTKLVHGR.[E]	1xAcetyl [K7]	2.11338e-05	0.0014403	1	1	1	3	Q9Y2Z4	Q9Y2Z4 [349-360]	Q9Y2Z4 1xAcetyl [K355]	1	1335.77	Not Found	High	Not Found	Not Found	Not Found	Not Found	High	0.004386	3.1e-05	2.43
FALSE	High	Master Protein	Q16629	Serine/arginine-rich splicing factor 7 OS=Homo sapiens OX=9606 GN=SRSF7 PE=1 SV=1	0	9.816	15	4	4	5	4	238	27.4	11.82	2.27	4	0	Not Found	Not Found	High	Not Found	Not Found	High	1	Acetyl [K70; K112]
	Checked	Confidence	Annotated Sequence	Modifications	Qvality PEP	Qvality q-value	# Protein Groups	# Proteins	# Isoforms	# PSMs	Master Protein Accessions	Positions in Master Proteins	Modifications in Master Proteins	# Missed Cleavages	Theo. MH+ [Da]	Found in Sample: [S1] F1: Sample	Found in Sample: [S2] F2: Sample	Found in Sample: [S3] F3: Sample	Found in Sample: [S4] F4: Sample	Found in Sample: [S5] F5: Sample	Found in Sample: [S6] F6: Sample	Confidence (by Search Engine): Sequest HT	Percolator q-Value (by Search Engine): Sequest HT	Percolator PEP (by Search Engine): Sequest HT	XCorr (by Search Engine): Sequest HT
	FALSE	High	[R].CYECGEKGHYAYDCHR.[Y]	1xAcetyl [K7]; 3xPropionamide [C1; C4; C14]	0.0139413	0.00224277	1	1	1	1	Q16629	Q16629 [106-121]	Q16629 1xAcetyl [K112]	1	2188.86	Not Found	Not Found	Not Found	Not Found	Not Found	High	High	0.001156	0.01746	1.27
	FALSE	High	[R].GLDGKVICGSR.[V]	1xAcetyl [K5]; 1xPropionamide [C8]	0.000532311	0.0014403	1	1	1	1	Q16629	Q16629 [66-76]	Q16629 1xAcetyl [K70]	1	1217.63	Not Found	Not Found	High	Not Found	Not Found	Not Found	High	0.00335	0.0006433	1.45
FALSE	High	Master Protein	Q14204	Cytoplasmic dynein 1 heavy chain 1 OS=Homo sapiens OX=9606 GN=DYNC1H1 PE=1 SV=5	0	9.799	2	6	6	6	6	4646	532.1	6.4	1.79	6	0	Not Found	Not Found	Not Found	Not Found	High	High	1	Acetyl [K956]
	Checked	Confidence	Annotated Sequence	Modifications	Qvality PEP	Qvality q-value	# Protein Groups	# Proteins	# Isoforms	# PSMs	Master Protein Accessions	Positions in Master Proteins	Modifications in Master Proteins	# Missed Cleavages	Theo. MH+ [Da]	Found in Sample: [S1] F1: Sample	Found in Sample: [S2] F2: Sample	Found in Sample: [S3] F3: Sample	Found in Sample: [S4] F4: Sample	Found in Sample: [S5] F5: Sample	Found in Sample: [S6] F6: Sample	Confidence (by Search Engine): Sequest HT	Percolator q-Value (by Search Engine): Sequest HT	Percolator PEP (by Search Engine): Sequest HT	XCorr (by Search Engine): Sequest HT
	FALSE	High	[K].IKNVVHELR.[I]	1xAcetyl [K2]	0.0490398	0.00569921	1	1	1	1	Q14204	Q14204 [955-963]	Q14204 1xAcetyl [K956]	1	1149.67	Not Found	Not Found	Not Found	Not Found	High	Not Found	High	0.003643	0.08047	1.46
FALSE	High	Master Protein	P62906	60S ribosomal protein L10a OS=Homo sapiens OX=9606 GN=RPL10A PE=1 SV=2	0	9.716	21	4	4	5	4	217	24.8	9.94	6.68	4	0	Not Found	Not Found	High	Not Found	Not Found	High	1	Acetyl [K106; K130; K152]
	Checked	Confidence	Annotated Sequence	Modifications	Qvality PEP	Qvality q-value	# Protein Groups	# Proteins	# Isoforms	# PSMs	Master Protein Accessions	Positions in Master Proteins	Modifications in Master Proteins	# Missed Cleavages	Theo. MH+ [Da]	Found in Sample: [S1] F1: Sample	Found in Sample: [S2] F2: Sample	Found in Sample: [S3] F3: Sample	Found in Sample: [S4] F4: Sample	Found in Sample: [S5] F5: Sample	Found in Sample: [S6] F6: Sample	Confidence (by Search Engine): Sequest HT	Percolator q-Value (by Search Engine): Sequest HT	Percolator PEP (by Search Engine): Sequest HT	XCorr (by Search Engine): Sequest HT
	FALSE	High	[K].KYDAFLASESLIK.[Q]	1xAcetyl [K1]	0.000762787	0.0014403	1	1	1	1	P62906	P62906 [106-118]	P62906 1xAcetyl [K106]	1	1526.81	Not Found	Not Found	Not Found	Not Found	Not Found	High	High	0.001156	0.001211	1.76
	FALSE	High	[R].ILGPGLNKAGK.[F]	1xAcetyl [K8]	0.0597053	0.00590115	1	1	1	1	P62906	P62906 [123-133]	P62906 1xAcetyl [K130]	1	1109.67	Not Found	Not Found	High	Not Found	Not Found	Not Found	High	0.00335	0.05332	1.12
	FALSE	High	[K].VDEVKSTIK.[F]	1xAcetyl [K5]	0.00731518	0.00191727	1	1	1	1	P62906	P62906 [148-156]	P62906 1xAcetyl [K152]	1	1060.59	Not Found	Not Found	Not Found	Not Found	Not Found	High	High	0.001156	0.009648	1.79
FALSE	High	Master Protein	Q6RFH5	WD repeat-containing protein 74 OS=Homo sapiens OX=9606 GN=WDR74 PE=1 SV=1	0	9.707	3	1	1	2	1	385	42.4	8.32	5.02	1	0	Not Found	Not Found	Not Found	Not Found	Not Found	High	1
FALSE	High	Master Protein	B5ME19	Eukaryotic translation initiation factor 3 subunit C-like protein OS=Homo sapiens OX=9606 GN=EIF3CL PE=1 SV=1	0	9.48	2	1	1	3	1	914	105.4	5.64	6.02	1	0	Not Found	Not Found	Not Found	Not Found	Not Found	High	1
FALSE	High	Master Protein	P46776	60S ribosomal protein L27a OS=Homo sapiens OX=9606 GN=RPL27A PE=1 SV=2	0	9.424	21	4	4	7	4	148	16.6	11	8	4	0	Not Found	Not Found	High	High	High	Not Found	1	Acetyl [K94; K125]
	Checked	Confidence	Annotated Sequence	Modifications	Qvality PEP	Qvality q-value	# Protein Groups	# Proteins	# Isoforms	# PSMs	Master Protein Accessions	Positions in Master Proteins	Modifications in Master Proteins	# Missed Cleavages	Theo. MH+ [Da]	Found in Sample: [S1] F1: Sample	Found in Sample: [S2] F2: Sample	Found in Sample: [S3] F3: Sample	Found in Sample: [S4] F4: Sample	Found in Sample: [S5] F5: Sample	Found in Sample: [S6] F6: Sample	Confidence (by Search Engine): Sequest HT	Percolator q-Value (by Search Engine): Sequest HT	Percolator PEP (by Search Engine): Sequest HT	XCorr (by Search Engine): Sequest HT
	FALSE	High	[K].NKTGAAPIIDVVR.[S]	1xAcetyl [K2]	7.22401e-06	0.0014403	1	1	1	4	P46776	P46776 [93-105]	P46776 1xAcetyl [K94]	1	1395.8	Not Found	Not Found	Not Found	Not Found	High	Not Found	High	0.002564	3.68e-05	3.15
	FALSE	High	[K].QPVIVKAK.[F]	1xAcetyl [K6]	0.0422133	0.00569921	1	1	1	1	P46776	P46776 [120-127]	P46776 1xAcetyl [K125]	1	924.588	Not Found	Not Found	High	Not Found	Not Found	Not Found	High	0.00335	0.03838	1.18
FALSE	High	Master Protein	Q6ZNB6	NF-X1-type zinc finger protein NFXL1 OS=Homo sapiens OX=9606 GN=NFXL1 PE=1 SV=2	0	9.409	2	1	1	4	1	911	101.3	8.41	11.96	1	0	Not Found	Not Found	High	High	Not Found	Not Found	1
FALSE	High	Master Protein	O95696	Bromodomain-containing protein 1 OS=Homo sapiens OX=9606 GN=BRD1 PE=1 SV=1	0	9.348	3	4	5	8	4	1058	119.4	8.6	8.06	4	0	Not Found	High	Not Found	High	High	Not Found	1	Acetyl [K333; K413; K418; K523]
	Checked	Confidence	Annotated Sequence	Modifications	Qvality PEP	Qvality q-value	# Protein Groups	# Proteins	# Isoforms	# PSMs	Master Protein Accessions	Positions in Master Proteins	Modifications in Master Proteins	# Missed Cleavages	Theo. MH+ [Da]	Found in Sample: [S1] F1: Sample	Found in Sample: [S2] F2: Sample	Found in Sample: [S3] F3: Sample	Found in Sample: [S4] F4: Sample	Found in Sample: [S5] F5: Sample	Found in Sample: [S6] F6: Sample	Confidence (by Search Engine): Sequest HT	Percolator q-Value (by Search Engine): Sequest HT	Percolator PEP (by Search Engine): Sequest HT	XCorr (by Search Engine): Sequest HT
	FALSE	High	[K].ESSVKTVR.[S]	1xAcetyl [K5]	0.00616867	0.00191727	1	1	1	4	O95696	O95696 [414-421]	O95696 1xAcetyl [K418]	1	947.516	Not Found	Not Found	Not Found	High	High	Not Found	High	0.004274	0.01542	1.74
	FALSE	High	[R].KESSVKTVR.[S]	1xAcetyl [K6]	0.00281137	0.00191727	1	1	1	1	O95696	O95696 [413-421]	O95696 1xAcetyl [K418]	2	1075.61	Not Found	Not Found	Not Found	Not Found	High	Not Found	High	0.002564	0.006689	2.44
	FALSE	High	[R].KESSVKTVR.[S]	2xAcetyl [K1; K6]	0.00231327	0.00191727	1	1	1	1	O95696	O95696 [413-421]	O95696 2xAcetyl [K413; K418]	2	1117.62	Not Found	Not Found	Not Found	Not Found	High	Not Found	High	0.002564	0.005656	1.67
	FALSE	High	[K].LKYWQR.[L]	1xAcetyl [K2]	0.0478797	0.00569921	1	1	1	1	O95696	O95696 [522-527]	O95696 1xAcetyl [K523]	1	935.51	Not Found	High	Not Found	Not Found	Not Found	Not Found	High	0.004386	0.0391	1.17
	FALSE	High	[K].QKGVGACIQCHK.[A]	1xAcetyl [K2]; 2xPropionamide [C7; C10]	0.0232171	0.00313308	1	1	1	1	O95696	O95696 [332-343]	O95696 1xAcetyl [K333]	1	1455.72	Not Found	High	Not Found	Not Found	Not Found	Not Found	High	0.004386	0.01969	2.22
FALSE	High	Master Protein	P62241	40S ribosomal protein S8 OS=Homo sapiens OX=9606 GN=RPS8 PE=1 SV=2	0	9.281	17	4	4	5	4	208	24.2	10.32	5.22	4	0	Not Found	High	Not Found	Not Found	High	High	1	Acetyl [K26; K37]
	Checked	Confidence	Annotated Sequence	Modifications	Qvality PEP	Qvality q-value	# Protein Groups	# Proteins	# Isoforms	# PSMs	Master Protein Accessions	Positions in Master Proteins	Modifications in Master Proteins	# Missed Cleavages	Theo. MH+ [Da]	Found in Sample: [S1] F1: Sample	Found in Sample: [S2] F2: Sample	Found in Sample: [S3] F3: Sample	Found in Sample: [S4] F4: Sample	Found in Sample: [S5] F5: Sample	Found in Sample: [S6] F6: Sample	Confidence (by Search Engine): Sequest HT	Percolator q-Value (by Search Engine): Sequest HT	Percolator PEP (by Search Engine): Sequest HT	XCorr (by Search Engine): Sequest HT
	FALSE	High	[R].KYELGR.[P]	1xAcetyl [K1]	0.0470272	0.00569921	1	1	1	1	P62241	P62241 [26-31]	P62241 1xAcetyl [K26]	1	807.436	Not Found	High	Not Found	Not Found	Not Found	Not Found	High	0.004386	0.03829	1.29
	FALSE	High	[R].PAANTKIGPR.[R]	1xAcetyl [K6]	0.00888814	0.00224277	1	1	1	2	P62241	P62241 [32-41]	P62241 1xAcetyl [K37]	1	1066.6	Not Found	High	Not Found	Not Found	Not Found	Not Found	High	0.004386	0.008034	1.59
FALSE	High	Master Protein	P11940	Polyadenylate-binding protein 1 OS=Homo sapiens OX=9606 GN=PABPC1 PE=1 SV=2	0	9.227	6	3	3	5	3	636	70.6	9.5	2.68	3	0	Not Found	Not Found	Not Found	Not Found	High	High	1	Acetyl [K512; K606]
	Checked	Confidence	Annotated Sequence	Modifications	Qvality PEP	Qvality q-value	# Protein Groups	# Proteins	# Isoforms	# PSMs	Master Protein Accessions	Positions in Master Proteins	Modifications in Master Proteins	# Missed Cleavages	Theo. MH+ [Da]	Found in Sample: [S1] F1: Sample	Found in Sample: [S2] F2: Sample	Found in Sample: [S3] F3: Sample	Found in Sample: [S4] F4: Sample	Found in Sample: [S5] F5: Sample	Found in Sample: [S6] F6: Sample	Confidence (by Search Engine): Sequest HT	Percolator q-Value (by Search Engine): Sequest HT	Percolator PEP (by Search Engine): Sequest HT	XCorr (by Search Engine): Sequest HT
	FALSE	High	[R].SKVDEAVAVLQAHQAK.[E]	1xAcetyl [K2]	0.000163058	0.0014403	1	2	1	1	P11940	P11940 [605-620]	P11940 1xAcetyl [K606]	1	1735.93	Not Found	Not Found	Not Found	Not Found	Not Found	High	High	0.001156	0.0002928	2.68
	FALSE	High	[R].TVPQYKYAAGVR.[N]	1xAcetyl [K6]	0.00180179	0.0014403	1	1	1	2	P11940	P11940 [507-518]	P11940 1xAcetyl [K512]	1	1394.74	Not Found	Not Found	Not Found	Not Found	High	High	High	0.001156	0.002666	1.32
FALSE	High	Master Protein	Q9BPW8	Protein NipSnap homolog 1 OS=Homo sapiens OX=9606 GN=NIPSNAP1 PE=1 SV=1	0	9.217	10	1	1	1	1	284	33.3	9.31	4.56	1	0	Not Found	Not Found	Not Found	Not Found	Not Found	High	1
FALSE	High	Master Protein	P22087	rRNA 2'-O-methyltransferase fibrillarin OS=Homo sapiens OX=9606 GN=FBL PE=1 SV=2	0	9.198	10	2	2	2	2	321	33.8	10.18	6.78	2	0	Not Found	Not Found	Not Found	Not Found	Not Found	High	1
FALSE	High	Master Protein	P13797	Plastin-3 OS=Homo sapiens OX=9606 GN=PLS3 PE=1 SV=4	0	9.149	8	4	4	5	4	630	70.8	5.6	5.9	4	0	Not Found	High	High	Not Found	Not Found	High	1	Acetyl [K471; K582]
	Checked	Confidence	Annotated Sequence	Modifications	Qvality PEP	Qvality q-value	# Protein Groups	# Proteins	# Isoforms	# PSMs	Master Protein Accessions	Positions in Master Proteins	Modifications in Master Proteins	# Missed Cleavages	Theo. MH+ [Da]	Found in Sample: [S1] F1: Sample	Found in Sample: [S2] F2: Sample	Found in Sample: [S3] F3: Sample	Found in Sample: [S4] F4: Sample	Found in Sample: [S5] F5: Sample	Found in Sample: [S6] F6: Sample	Confidence (by Search Engine): Sequest HT	Percolator q-Value (by Search Engine): Sequest HT	Percolator PEP (by Search Engine): Sequest HT	XCorr (by Search Engine): Sequest HT
	FALSE	High	[K].LENCNYAVELGKHPAK.[F]	1xAcetyl [K12]; 1xPropionamide [C4]	0.00185755	0.0014403	1	1	1	1	P13797	P13797 [460-475]	P13797 1xAcetyl [K471]	1	1898.94	Not Found	Not Found	High	Not Found	Not Found	Not Found	High	0.00335	0.002065	2.08
	FALSE	High	[K].SGNLTEDDKHNNAK.[Y]	1xAcetyl [K9]	0.0299376	0.00353869	1	1	1	1	P13797	P13797 [574-587]	P13797 1xAcetyl [K582]	1	1584.72	Not Found	High	Not Found	Not Found	Not Found	Not Found	High	0.004386	0.02498	1.69
FALSE	High	Master Protein	O75947	ATP synthase subunit d, mitochondrial OS=Homo sapiens OX=9606 GN=ATP5PD PE=1 SV=3	0	9.147	39	4	4	5	4	161	18.5	5.3	2.24	4	0	Not Found	Not Found	Not Found	Not Found	High	High	1	Acetyl [K78; K95; K109; K147]
	Checked	Confidence	Annotated Sequence	Modifications	Qvality PEP	Qvality q-value	# Protein Groups	# Proteins	# Isoforms	# PSMs	Master Protein Accessions	Positions in Master Proteins	Modifications in Master Proteins	# Missed Cleavages	Theo. MH+ [Da]	Found in Sample: [S1] F1: Sample	Found in Sample: [S2] F2: Sample	Found in Sample: [S3] F3: Sample	Found in Sample: [S4] F4: Sample	Found in Sample: [S5] F5: Sample	Found in Sample: [S6] F6: Sample	Confidence (by Search Engine): Sequest HT	Percolator q-Value (by Search Engine): Sequest HT	Percolator PEP (by Search Engine): Sequest HT	XCorr (by Search Engine): Sequest HT
	FALSE	High	[K].FNALKVPVPEDK.[Y]	1xAcetyl [K5]	0.0440255	0.00569921	1	1	1	1	O75947	O75947 [74-85]	O75947 1xAcetyl [K78]	1	1398.76	Not Found	Not Found	Not Found	Not Found	High	Not Found	High	0.003643	0.07327	1.21
	FALSE	High	[K].NLIPFDQMTIEDLNEAFPETKLDKK.[K]	1xAcetyl [K24]; 1xOxidation [M8]	0.0358818	0.0049447	1	1	1	1	O75947	O75947 [124-148]	O75947 1xAcetyl [K147]	2	3007.5	Not Found	Not Found	Not Found	Not Found	Not Found	High	High	0.004566	0.04121	0.91
	FALSE	High	[K].SCAEWVSLSKAR.[I]	1xAcetyl [K10]; 1xPropionamide [C2]	3.2192e-05	0.0014403	1	1	1	2	O75947	O75947 [100-111]	O75947 1xAcetyl [K109]	1	1449.72	Not Found	Not Found	Not Found	Not Found	Not Found	High	High	0.001156	6.572e-05	2.24
	FALSE	High	[K].VPVPEDKYTAQVDAEEKEDVK.[S]	1xAcetyl [K17]	0.0293996	0.00353869	1	1	1	1	O75947	O75947 [79-99]	O75947 1xAcetyl [K95]	2	2431.19	Not Found	Not Found	Not Found	Not Found	High	Not Found	High	0.002564	0.05154	0.67
FALSE	High	Master Protein	P23246	Splicing factor, proline- and glutamine-rich OS=Homo sapiens OX=9606 GN=SFPQ PE=1 SV=2	0	8.978	6	4	4	4	3	707	76.1	9.44	5.12	4	0	Not Found	High	Not Found	Not Found	High	High	1	Acetyl [K208; K421]
	Checked	Confidence	Annotated Sequence	Modifications	Qvality PEP	Qvality q-value	# Protein Groups	# Proteins	# Isoforms	# PSMs	Master Protein Accessions	Positions in Master Proteins	Modifications in Master Proteins	# Missed Cleavages	Theo. MH+ [Da]	Found in Sample: [S1] F1: Sample	Found in Sample: [S2] F2: Sample	Found in Sample: [S3] F3: Sample	Found in Sample: [S4] F4: Sample	Found in Sample: [S5] F5: Sample	Found in Sample: [S6] F6: Sample	Confidence (by Search Engine): Sequest HT	Percolator q-Value (by Search Engine): Sequest HT	Percolator PEP (by Search Engine): Sequest HT	XCorr (by Search Engine): Sequest HT
	FALSE	High	[K].GIVEFASKPAAR.[K]	1xAcetyl [K8]	0.00212409	0.00191727	1	1	1	1	P23246	P23246 [414-425]	P23246 1xAcetyl [K421]	1	1287.71	Not Found	Not Found	Not Found	Not Found	Not Found	High	High	0.001156	0.003097	2.23
	FALSE	High	[K].QGPGPGGPKGGK.[M]	1xAcetyl [K9]	0.00109301	0.0014403	1	1	1	1	P23246	P23246 [200-211]	P23246 1xAcetyl [K208]	1	1078.56	Not Found	Not Found	Not Found	Not Found	High	Not Found	High	0.002564	0.002933	2.89
FALSE	High	Master Protein	Q8IX12	Cell division cycle and apoptosis regulator protein 1 OS=Homo sapiens OX=9606 GN=CCAR1 PE=1 SV=2	0	8.967	1	1	2	2	1	1150	132.7	5.76	5.81	1	0	Not Found	Not Found	Not Found	Not Found	Not Found	High	1
FALSE	High	Master Protein	P63167	Dynein light chain 1, cytoplasmic OS=Homo sapiens OX=9606 GN=DYNLL1 PE=1 SV=1	0	8.941	29	1	2	2	1	89	10.4	7.4	4.01	1	0	Not Found	Not Found	Not Found	Not Found	Not Found	High	1	Acetyl [K9]
	Checked	Confidence	Annotated Sequence	Modifications	Qvality PEP	Qvality q-value	# Protein Groups	# Proteins	# Isoforms	# PSMs	Master Protein Accessions	Positions in Master Proteins	Modifications in Master Proteins	# Missed Cleavages	Theo. MH+ [Da]	Found in Sample: [S1] F1: Sample	Found in Sample: [S2] F2: Sample	Found in Sample: [S3] F3: Sample	Found in Sample: [S4] F4: Sample	Found in Sample: [S5] F5: Sample	Found in Sample: [S6] F6: Sample	Confidence (by Search Engine): Sequest HT	Percolator q-Value (by Search Engine): Sequest HT	Percolator PEP (by Search Engine): Sequest HT	XCorr (by Search Engine): Sequest HT
	FALSE	High	[K].AVIKNADMSEEMQQDSVECATQALEK.[Y]	1xAcetyl [K4]; 1xPropionamide [C19]; 1xOxidation [M12]	0.0192374	0.002794	1	1	1	1	P63167	P63167 [6-31]	P63167 1xAcetyl [K9]	1	2997.35	Not Found	Not Found	Not Found	Not Found	Not Found	High	High	0.002205	0.02339	0.94
	FALSE	High	[K].AVIKNADMSEEMQQDSVECATQALEK.[Y]	1xAcetyl [K4]; 1xPropionamide [C19]; 2xOxidation [M8; M12]	1.27048e-08	0.0014403	1	1	1	1	P63167	P63167 [6-31]	P63167 1xAcetyl [K9]	1	3013.34	Not Found	Not Found	Not Found	Not Found	Not Found	High	High	0.001156	4.892e-08	4.01
FALSE	High	Master Protein	Q14697	Neutral alpha-glucosidase AB OS=Homo sapiens OX=9606 GN=GANAB PE=1 SV=3	0	8.854	7	4	4	4	4	944	106.8	6.14	3.03	4	0	Not Found	High	Not Found	Not Found	Not Found	High	1	Acetyl [K491]
	Checked	Confidence	Annotated Sequence	Modifications	Qvality PEP	Qvality q-value	# Protein Groups	# Proteins	# Isoforms	# PSMs	Master Protein Accessions	Positions in Master Proteins	Modifications in Master Proteins	# Missed Cleavages	Theo. MH+ [Da]	Found in Sample: [S1] F1: Sample	Found in Sample: [S2] F2: Sample	Found in Sample: [S3] F3: Sample	Found in Sample: [S4] F4: Sample	Found in Sample: [S5] F5: Sample	Found in Sample: [S6] F6: Sample	Confidence (by Search Engine): Sequest HT	Percolator q-Value (by Search Engine): Sequest HT	Percolator PEP (by Search Engine): Sequest HT	XCorr (by Search Engine): Sequest HT
	FALSE	High	[R].NLGLYVKTR.[D]	1xAcetyl [K7]	0.0680194	0.00616184	1	1	1	1	Q14697	Q14697 [485-493]	Q14697 1xAcetyl [K491]	1	1105.64	Not Found	High	Not Found	Not Found	Not Found	Not Found	High	0.004386	0.05461	1.54
FALSE	High	Master Protein	P23284	Peptidyl-prolyl cis-trans isomerase B OS=Homo sapiens OX=9606 GN=PPIB PE=1 SV=2	0	8.8	16	3	3	3	3	216	23.7	9.41	4.63	3	0	Not Found	High	Not Found	Not Found	Not Found	High	1	Acetyl [K186]
	Checked	Confidence	Annotated Sequence	Modifications	Qvality PEP	Qvality q-value	# Protein Groups	# Proteins	# Isoforms	# PSMs	Master Protein Accessions	Positions in Master Proteins	Modifications in Master Proteins	# Missed Cleavages	Theo. MH+ [Da]	Found in Sample: [S1] F1: Sample	Found in Sample: [S2] F2: Sample	Found in Sample: [S3] F3: Sample	Found in Sample: [S4] F4: Sample	Found in Sample: [S5] F5: Sample	Found in Sample: [S6] F6: Sample	Confidence (by Search Engine): Sequest HT	Percolator q-Value (by Search Engine): Sequest HT	Percolator PEP (by Search Engine): Sequest HT	XCorr (by Search Engine): Sequest HT
	FALSE	High	[K].VESTKTDSR.[D]	1xAcetyl [K5]	0.0292224	0.00353869	1	1	1	1	P23284	P23284 [182-190]	P23284 1xAcetyl [K186]	1	1064.52	Not Found	High	Not Found	Not Found	Not Found	Not Found	High	0.004386	0.02438	1.68
FALSE	High	Master Protein	P48643	T-complex protein 1 subunit epsilon OS=Homo sapiens OX=9606 GN=CCT5 PE=1 SV=1	0	8.762	5	2	2	3	2	541	59.6	5.66	5.35	2	0	Not Found	Not Found	Not Found	High	High	High	1	Acetyl [K176]
	Checked	Confidence	Annotated Sequence	Modifications	Qvality PEP	Qvality q-value	# Protein Groups	# Proteins	# Isoforms	# PSMs	Master Protein Accessions	Positions in Master Proteins	Modifications in Master Proteins	# Missed Cleavages	Theo. MH+ [Da]	Found in Sample: [S1] F1: Sample	Found in Sample: [S2] F2: Sample	Found in Sample: [S3] F3: Sample	Found in Sample: [S4] F4: Sample	Found in Sample: [S5] F5: Sample	Found in Sample: [S6] F6: Sample	Confidence (by Search Engine): Sequest HT	Percolator q-Value (by Search Engine): Sequest HT	Percolator PEP (by Search Engine): Sequest HT	XCorr (by Search Engine): Sequest HT
	FALSE	High	[K].TTLGSKVVNSCHR.[Q]	1xAcetyl [K6]; 1xPropionamide [C11]	0.0054947	0.00191727	1	1	1	2	P48643	P48643 [171-183]	P48643 1xAcetyl [K176]	1	1514.77	Not Found	Not Found	Not Found	High	High	Not Found	High	0.004274	0.0141	1.82
FALSE	High	Master Protein	P21912	Succinate dehydrogenase [ubiquinone] iron-sulfur subunit, mitochondrial OS=Homo sapiens OX=9606 GN=SDHB PE=1 SV=3	0	8.723	11	3	4	11	3	280	31.6	8.76	12.12	3	0	Not Found	Not Found	High	High	Not Found	Not Found	1	Acetyl [K80; K123]
	Checked	Confidence	Annotated Sequence	Modifications	Qvality PEP	Qvality q-value	# Protein Groups	# Proteins	# Isoforms	# PSMs	Master Protein Accessions	Positions in Master Proteins	Modifications in Master Proteins	# Missed Cleavages	Theo. MH+ [Da]	Found in Sample: [S1] F1: Sample	Found in Sample: [S2] F2: Sample	Found in Sample: [S3] F3: Sample	Found in Sample: [S4] F4: Sample	Found in Sample: [S5] F5: Sample	Found in Sample: [S6] F6: Sample	Confidence (by Search Engine): Sequest HT	Percolator q-Value (by Search Engine): Sequest HT	Percolator PEP (by Search Engine): Sequest HT	XCorr (by Search Engine): Sequest HT
	FALSE	High	[R].IDTNLNKVSK.[I]	1xAcetyl [K7]	0.0341916	0.00455105	1	1	1	1	P21912	P21912 [117-126]	P21912 1xAcetyl [K123]	1	1173.65	Not Found	Not Found	High	Not Found	Not Found	Not Found	High	0.00335	0.03148	1.11
	FALSE	High	[K].IKNEVDSTLTFR.[R]	1xAcetyl [K2]	0.0626092	0.00590115	1	1	1	1	P21912	P21912 [79-90]	P21912 1xAcetyl [K80]	1	1464.77	Not Found	Not Found	Not Found	High	Not Found	Not Found	High	0.004274	0.09173	0.95
FALSE	High	Master Protein	Q16836	Hydroxyacyl-coenzyme A dehydrogenase, mitochondrial OS=Homo sapiens OX=9606 GN=HADH PE=1 SV=3	0	8.717	14	5	5	6	5	314	34.3	8.85	3.99	5	0	Not Found	Not Found	High	High	Not Found	High	1	Acetyl [K68; K132; K206; K312]
	Checked	Confidence	Annotated Sequence	Modifications	Qvality PEP	Qvality q-value	# Protein Groups	# Proteins	# Isoforms	# PSMs	Master Protein Accessions	Positions in Master Proteins	Modifications in Master Proteins	# Missed Cleavages	Theo. MH+ [Da]	Found in Sample: [S1] F1: Sample	Found in Sample: [S2] F2: Sample	Found in Sample: [S3] F3: Sample	Found in Sample: [S4] F4: Sample	Found in Sample: [S5] F5: Sample	Found in Sample: [S6] F6: Sample	Confidence (by Search Engine): Sequest HT	Percolator q-Value (by Search Engine): Sequest HT	Percolator PEP (by Search Engine): Sequest HT	XCorr (by Search Engine): Sequest HT
	FALSE	High	[K].ALGKHPVSCK.[D]	1xAcetyl [K4]; 1xPropionamide [C9]	0.0237868	0.00313308	1	1	1	1	Q16836	Q16836 [203-212]	Q16836 1xAcetyl [K206]	1	1152.62	Not Found	Not Found	Not Found	High	Not Found	Not Found	High	0.004274	0.04348	2.09
	FALSE	High	[K].KGIEESLR.[K]	1xAcetyl [K1]	0.0188903	0.002794	1	1	1	1	Q16836	Q16836 [68-75]	Q16836 1xAcetyl [K68]	1	973.531	Not Found	Not Found	Not Found	Not Found	Not Found	High	High	0.002205	0.02302	1.91
	FALSE	High	[K].NELFKR.[L]	1xAcetyl [K5]	0.0664297	0.00616184	1	1	1	1	Q16836	Q16836 [128-133]	Q16836 1xAcetyl [K132]	1	848.462	Not Found	Not Found	High	Not Found	Not Found	Not Found	High	0.004724	0.05891	1.31
	FALSE	High	[K].TGEGFYKYK.[-]	1xAcetyl [K7]	0.0273414	0.00353869	1	1	1	1	Q16836	Q16836 [306-314]	Q16836 1xAcetyl [K312]	1	1134.55	Not Found	Not Found	High	Not Found	Not Found	Not Found	High	0.00335	0.02562	1.14
FALSE	High	Master Protein	Q14152	Eukaryotic translation initiation factor 3 subunit A OS=Homo sapiens OX=9606 GN=EIF3A PE=1 SV=1	0	8.692	3	3	3	3	3	1382	166.5	6.79	4.9	3	0	Not Found	Not Found	Not Found	Not Found	Not Found	High	1	Acetyl [K559]
	Checked	Confidence	Annotated Sequence	Modifications	Qvality PEP	Qvality q-value	# Protein Groups	# Proteins	# Isoforms	# PSMs	Master Protein Accessions	Positions in Master Proteins	Modifications in Master Proteins	# Missed Cleavages	Theo. MH+ [Da]	Found in Sample: [S1] F1: Sample	Found in Sample: [S2] F2: Sample	Found in Sample: [S3] F3: Sample	Found in Sample: [S4] F4: Sample	Found in Sample: [S5] F5: Sample	Found in Sample: [S6] F6: Sample	Confidence (by Search Engine): Sequest HT	Percolator q-Value (by Search Engine): Sequest HT	Percolator PEP (by Search Engine): Sequest HT	XCorr (by Search Engine): Sequest HT
	FALSE	High	[K].EEQHQLAVTAYLKNSR.[K]	1xAcetyl [K13]	0.00012854	0.0014403	1	1	1	1	Q14152	Q14152 [547-562]	Q14152 1xAcetyl [K559]	1	1928.98	Not Found	Not Found	Not Found	Not Found	Not Found	High	High	0.001156	0.0002356	2.64
FALSE	High	Master Protein	Q9Y4G6	Talin-2 OS=Homo sapiens OX=9606 GN=TLN2 PE=1 SV=4	0	8.655	1	2	2	6	2	2542	271.4	5.57	5.06	2	0	Not Found	High	Not Found	Not Found	Not Found	High	1
FALSE	High	Master Protein	P04843	Dolichyl-diphosphooligosaccharide--protein glycosyltransferase subunit 1 OS=Homo sapiens OX=9606 GN=RPN1 PE=1 SV=1	0	8.598	8	3	3	4	3	607	68.5	6.38	6.33	3	0	Not Found	Not Found	Not Found	Not Found	High	High	1	Acetyl [K538]
	Checked	Confidence	Annotated Sequence	Modifications	Qvality PEP	Qvality q-value	# Protein Groups	# Proteins	# Isoforms	# PSMs	Master Protein Accessions	Positions in Master Proteins	Modifications in Master Proteins	# Missed Cleavages	Theo. MH+ [Da]	Found in Sample: [S1] F1: Sample	Found in Sample: [S2] F2: Sample	Found in Sample: [S3] F3: Sample	Found in Sample: [S4] F4: Sample	Found in Sample: [S5] F5: Sample	Found in Sample: [S6] F6: Sample	Confidence (by Search Engine): Sequest HT	Percolator q-Value (by Search Engine): Sequest HT	Percolator PEP (by Search Engine): Sequest HT	XCorr (by Search Engine): Sequest HT
	FALSE	High	[R].LKTEGSDLCDR.[V]	1xAcetyl [K2]; 1xPropionamide [C9]	2.78084e-05	0.0014403	1	1	1	2	P04843	P04843 [537-547]	P04843 1xAcetyl [K538]	1	1349.64	Not Found	Not Found	Not Found	Not Found	High	Not Found	High	0.002564	0.0001197	2.34
FALSE	High	Master Protein	P27348	14-3-3 protein theta OS=Homo sapiens OX=9606 GN=YWHAQ PE=1 SV=1	0	8.589	13	3	3	4	1	245	27.7	4.78	4.07	3	0	Not Found	Not Found	Not Found	Not Found	Not Found	High	1	Acetyl [K49; K122]
	Checked	Confidence	Annotated Sequence	Modifications	Qvality PEP	Qvality q-value	# Protein Groups	# Proteins	# Isoforms	# PSMs	Master Protein Accessions	Positions in Master Proteins	Modifications in Master Proteins	# Missed Cleavages	Theo. MH+ [Da]	Found in Sample: [S1] F1: Sample	Found in Sample: [S2] F2: Sample	Found in Sample: [S3] F3: Sample	Found in Sample: [S4] F4: Sample	Found in Sample: [S5] F5: Sample	Found in Sample: [S6] F6: Sample	Confidence (by Search Engine): Sequest HT	Percolator q-Value (by Search Engine): Sequest HT	Percolator PEP (by Search Engine): Sequest HT	XCorr (by Search Engine): Sequest HT
	FALSE	High	[K].MKGDYFR.[Y]	1xAcetyl [K2]; 1xOxidation [M1]	0.040474	0.00536719	2	2	1	1	P31946; P27348	P31946 [123-129]; P27348 [121-127]	P31946 1xAcetyl [K124]; P27348 1xAcetyl [K122]	1	974.44	Not Found	Not Found	Not Found	High	Not Found	Not Found	High	0.004274	0.06562	1.29
	FALSE	High	[R].NLLSVAYKNVVGGR.[R]	1xAcetyl [K8]	0.000800916	0.0014403	1	1	1	2	P27348	P27348 [42-55]	P27348 1xAcetyl [K49]	1	1531.86	Not Found	Not Found	Not Found	Not Found	Not Found	High	High	0.001156	0.001266	1.86
FALSE	High	Master Protein	P63244	Receptor of activated protein C kinase 1 OS=Homo sapiens OX=9606 GN=RACK1 PE=1 SV=3	0	8.577	15	3	3	3	3	317	35.1	7.69	7.09	3	0	Not Found	Not Found	Not Found	Not Found	High	High	1	Acetyl [K175]
	Checked	Confidence	Annotated Sequence	Modifications	Qvality PEP	Qvality q-value	# Protein Groups	# Proteins	# Isoforms	# PSMs	Master Protein Accessions	Positions in Master Proteins	Modifications in Master Proteins	# Missed Cleavages	Theo. MH+ [Da]	Found in Sample: [S1] F1: Sample	Found in Sample: [S2] F2: Sample	Found in Sample: [S3] F3: Sample	Found in Sample: [S4] F4: Sample	Found in Sample: [S5] F5: Sample	Found in Sample: [S6] F6: Sample	Confidence (by Search Engine): Sequest HT	Percolator q-Value (by Search Engine): Sequest HT	Percolator PEP (by Search Engine): Sequest HT	XCorr (by Search Engine): Sequest HT
	FALSE	High	[K].LVKVWNLANCK.[L]	1xAcetyl [K3]; 1xPropionamide [C10]	0.00369825	0.00191727	1	1	1	1	P63244	P63244 [173-183]	P63244 1xAcetyl [K175]	1	1400.77	Not Found	Not Found	Not Found	Not Found	Not Found	High	High	0.001156	0.005166	1.84
FALSE	High	Master Protein	Q07020	60S ribosomal protein L18 OS=Homo sapiens OX=9606 GN=RPL18 PE=1 SV=2	0	8.47	18	3	3	4	3	188	21.6	11.72	9	3	0	Not Found	Not Found	Not Found	Not Found	High	High	1	Acetyl [K49]
	Checked	Confidence	Annotated Sequence	Modifications	Qvality PEP	Qvality q-value	# Protein Groups	# Proteins	# Isoforms	# PSMs	Master Protein Accessions	Positions in Master Proteins	Modifications in Master Proteins	# Missed Cleavages	Theo. MH+ [Da]	Found in Sample: [S1] F1: Sample	Found in Sample: [S2] F2: Sample	Found in Sample: [S3] F3: Sample	Found in Sample: [S4] F4: Sample	Found in Sample: [S5] F5: Sample	Found in Sample: [S6] F6: Sample	Confidence (by Search Engine): Sequest HT	Percolator q-Value (by Search Engine): Sequest HT	Percolator PEP (by Search Engine): Sequest HT	XCorr (by Search Engine): Sequest HT
	FALSE	High	[R].TNSTFNQVVLKR.[L]	1xAcetyl [K11]	0.000262388	0.0014403	1	1	1	1	Q07020	Q07020 [39-50]	Q07020 1xAcetyl [K49]	1	1448.79	Not Found	Not Found	Not Found	Not Found	Not Found	High	High	0.001156	0.000452	1.74
FALSE	High	Master Protein	Q05639	Elongation factor 1-alpha 2 OS=Homo sapiens OX=9606 GN=EEF1A2 PE=1 SV=1	0	8.353	8	3	3	11	3	463	50.4	9.03	20.13	3	0	Not Found	High	High	Not Found	High	High	1
FALSE	High	Master Protein	Q9Y5B9	FACT complex subunit SPT16 OS=Homo sapiens OX=9606 GN=SUPT16H PE=1 SV=1	0	8.304	3	3	3	4	3	1047	119.8	5.66	4.42	3	0	Not Found	Not Found	High	Not Found	High	High	1	Acetyl [K366; K781]
	Checked	Confidence	Annotated Sequence	Modifications	Qvality PEP	Qvality q-value	# Protein Groups	# Proteins	# Isoforms	# PSMs	Master Protein Accessions	Positions in Master Proteins	Modifications in Master Proteins	# Missed Cleavages	Theo. MH+ [Da]	Found in Sample: [S1] F1: Sample	Found in Sample: [S2] F2: Sample	Found in Sample: [S3] F3: Sample	Found in Sample: [S4] F4: Sample	Found in Sample: [S5] F5: Sample	Found in Sample: [S6] F6: Sample	Confidence (by Search Engine): Sequest HT	Percolator q-Value (by Search Engine): Sequest HT	Percolator PEP (by Search Engine): Sequest HT	XCorr (by Search Engine): Sequest HT
	FALSE	High	[R].EGSLVINSKNQYK.[L]	1xAcetyl [K9]	0.00420297	0.00191727	1	1	1	1	Q9Y5B9	Q9Y5B9 [358-370]	Q9Y5B9 1xAcetyl [K366]	1	1521.79	Not Found	Not Found	High	Not Found	Not Found	Not Found	High	0.00335	0.004435	2.02
	FALSE	High	[K].TAFKNFIEK.[V]	1xAcetyl [K4]	0.000722057	0.0014403	1	1	1	1	Q9Y5B9	Q9Y5B9 [778-786]	Q9Y5B9 1xAcetyl [K781]	1	1139.61	Not Found	Not Found	Not Found	Not Found	Not Found	High	High	0.001156	0.001149	1.58
FALSE	High	Master Protein	P55265	Double-stranded RNA-specific adenosine deaminase OS=Homo sapiens OX=9606 GN=ADAR PE=1 SV=4	0	8.292	3	3	3	3	3	1226	136	8.65	5.4	3	0	Not Found	Not Found	High	Not Found	Not Found	High	1	Acetyl [K1105; K1115]
	Checked	Confidence	Annotated Sequence	Modifications	Qvality PEP	Qvality q-value	# Protein Groups	# Proteins	# Isoforms	# PSMs	Master Protein Accessions	Positions in Master Proteins	Modifications in Master Proteins	# Missed Cleavages	Theo. MH+ [Da]	Found in Sample: [S1] F1: Sample	Found in Sample: [S2] F2: Sample	Found in Sample: [S3] F3: Sample	Found in Sample: [S4] F4: Sample	Found in Sample: [S5] F5: Sample	Found in Sample: [S6] F6: Sample	Confidence (by Search Engine): Sequest HT	Percolator q-Value (by Search Engine): Sequest HT	Percolator PEP (by Search Engine): Sequest HT	XCorr (by Search Engine): Sequest HT
	FALSE	High	[R].HPFIVNHPKVGR.[V]	1xAcetyl [K9]	0.0276742	0.00353869	1	1	1	1	P55265	P55265 [1097-1108]	P55265 1xAcetyl [K1105]	1	1442.8	Not Found	Not Found	High	Not Found	Not Found	Not Found	High	0.00335	0.02582	2.06
	FALSE	High	[R].VSIYDSKR.[Q]	1xAcetyl [K7]	0.031043	0.0039873	1	1	1	1	P55265	P55265 [1109-1116]	P55265 1xAcetyl [K1115]	1	1009.53	Not Found	Not Found	High	Not Found	Not Found	Not Found	High	0.00335	0.02879	1.56
FALSE	High	Master Protein	P30566	Adenylosuccinate lyase OS=Homo sapiens OX=9606 GN=ADSL PE=1 SV=2	0	8.283	10	4	4	4	4	484	54.9	7.11	2.27	4	0	Not Found	High	Not Found	Not Found	Not Found	High	1	Acetyl [K170]
	Checked	Confidence	Annotated Sequence	Modifications	Qvality PEP	Qvality q-value	# Protein Groups	# Proteins	# Isoforms	# PSMs	Master Protein Accessions	Positions in Master Proteins	Modifications in Master Proteins	# Missed Cleavages	Theo. MH+ [Da]	Found in Sample: [S1] F1: Sample	Found in Sample: [S2] F2: Sample	Found in Sample: [S3] F3: Sample	Found in Sample: [S4] F4: Sample	Found in Sample: [S5] F5: Sample	Found in Sample: [S6] F6: Sample	Confidence (by Search Engine): Sequest HT	Percolator q-Value (by Search Engine): Sequest HT	Percolator PEP (by Search Engine): Sequest HT	XCorr (by Search Engine): Sequest HT
	FALSE	High	[R].ASLPTLGFTHFQPAQLTTVGKR.[C]	1xAcetyl [K21]	0.0700577	0.00616184	1	1	1	1	P30566	P30566 [150-171]	P30566 1xAcetyl [K170]	1	2412.3	Not Found	Not Found	Not Found	Not Found	Not Found	High	High	0.007639	0.07606	1.09
FALSE	High	Master Protein	O60942	mRNA-capping enzyme OS=Homo sapiens OX=9606 GN=RNGTT PE=1 SV=1	0	8.28	4	1	2	2	1	597	68.5	8.13	3.98	1	0	Not Found	Not Found	Not Found	Not Found	Not Found	High	1
FALSE	High	Master Protein	Q14202	Zinc finger MYM-type protein 3 OS=Homo sapiens OX=9606 GN=ZMYM3 PE=1 SV=2	0	8.214	2	3	3	6	3	1370	152.3	6.35	5.74	3	0	Not Found	Not Found	Not Found	Not Found	Not Found	High	1	Acetyl [K439]
	Checked	Confidence	Annotated Sequence	Modifications	Qvality PEP	Qvality q-value	# Protein Groups	# Proteins	# Isoforms	# PSMs	Master Protein Accessions	Positions in Master Proteins	Modifications in Master Proteins	# Missed Cleavages	Theo. MH+ [Da]	Found in Sample: [S1] F1: Sample	Found in Sample: [S2] F2: Sample	Found in Sample: [S3] F3: Sample	Found in Sample: [S4] F4: Sample	Found in Sample: [S5] F5: Sample	Found in Sample: [S6] F6: Sample	Confidence (by Search Engine): Sequest HT	Percolator q-Value (by Search Engine): Sequest HT	Percolator PEP (by Search Engine): Sequest HT	XCorr (by Search Engine): Sequest HT
	FALSE	High	[R].LCSDSCFSKFR.[A]	1xAcetyl [K9]; 2xPropionamide [C2; C6]	0.00129644	0.0014403	1	1	1	1	Q14202	Q14202 [431-441]	Q14202 1xAcetyl [K439]	1	1476.66	Not Found	Not Found	Not Found	Not Found	Not Found	High	High	0.001156	0.001969	1.24
FALSE	High	Master Protein	Q13838	Spliceosome RNA helicase DDX39B OS=Homo sapiens OX=9606 GN=DDX39B PE=1 SV=1	0	8.205	5	2	2	5	2	428	49	5.67	12.21	2	0	Not Found	Not Found	Not Found	Not Found	Not Found	High	1	Acetyl [K188]
	Checked	Confidence	Annotated Sequence	Modifications	Qvality PEP	Qvality q-value	# Protein Groups	# Proteins	# Isoforms	# PSMs	Master Protein Accessions	Positions in Master Proteins	Modifications in Master Proteins	# Missed Cleavages	Theo. MH+ [Da]	Found in Sample: [S1] F1: Sample	Found in Sample: [S2] F2: Sample	Found in Sample: [S3] F3: Sample	Found in Sample: [S4] F4: Sample	Found in Sample: [S5] F5: Sample	Found in Sample: [S6] F6: Sample	Confidence (by Search Engine): Sequest HT	Percolator q-Value (by Search Engine): Sequest HT	Percolator PEP (by Search Engine): Sequest HT	XCorr (by Search Engine): Sequest HT
	FALSE	High	[K].SLNLKHIK.[H]	1xAcetyl [K5]	0.0467463	0.00569921	1	1	1	1	Q13838	Q13838 [184-191]	Q13838 1xAcetyl [K188]	1	994.604	Not Found	Not Found	Not Found	Not Found	Not Found	High	High	0.006488	0.05236	2.44
FALSE	High	Master Protein	P25787	Proteasome subunit alpha type-2 OS=Homo sapiens OX=9606 GN=PSMA2 PE=1 SV=2	0	8.153	15	2	2	2	2	234	25.9	7.43	6.43	2	0	Not Found	Not Found	Not Found	High	Not Found	High	1
FALSE	High	Master Protein	P61978	Heterogeneous nuclear ribonucleoprotein K OS=Homo sapiens OX=9606 GN=HNRNPK PE=1 SV=1	0	8.124	5	2	2	5	2	463	50.9	5.54	9.99	2	0	Not Found	High	High	Not Found	Not Found	High	1	Acetyl [K60; K405]
	Checked	Confidence	Annotated Sequence	Modifications	Qvality PEP	Qvality q-value	# Protein Groups	# Proteins	# Isoforms	# PSMs	Master Protein Accessions	Positions in Master Proteins	Modifications in Master Proteins	# Missed Cleavages	Theo. MH+ [Da]	Found in Sample: [S1] F1: Sample	Found in Sample: [S2] F2: Sample	Found in Sample: [S3] F3: Sample	Found in Sample: [S4] F4: Sample	Found in Sample: [S5] F5: Sample	Found in Sample: [S6] F6: Sample	Confidence (by Search Engine): Sequest HT	Percolator q-Value (by Search Engine): Sequest HT	Percolator PEP (by Search Engine): Sequest HT	XCorr (by Search Engine): Sequest HT
	FALSE	High	[K].DLAGSIIGKGGQR.[I]	1xAcetyl [K9]	3.04725e-05	0.0014403	1	1	1	2	P61978	P61978 [397-409]	P61978 1xAcetyl [K405]	1	1313.72	Not Found	Not Found	Not Found	Not Found	Not Found	High	High	0.001156	6.262e-05	2.79
	FALSE	High	[K].NAGAVIGKGGK.[N]	1xAcetyl [K8]	0.00124988	0.0014403	1	1	1	3	P61978	P61978 [53-63]	P61978 1xAcetyl [K60]	1	1013.57	Not Found	High	High	Not Found	Not Found	Not Found	High	0.00335	0.001431	2.31
FALSE	High	Master Protein	O75390	Citrate synthase, mitochondrial OS=Homo sapiens OX=9606 GN=CS PE=1 SV=2	0	8.12	10	4	4	4	4	466	51.7	8.32	5.87	4	0	Not Found	Not Found	High	High	Not Found	High	1	Acetyl [K57; K215; K450; K459]
	Checked	Confidence	Annotated Sequence	Modifications	Qvality PEP	Qvality q-value	# Protein Groups	# Proteins	# Isoforms	# PSMs	Master Protein Accessions	Positions in Master Proteins	Modifications in Master Proteins	# Missed Cleavages	Theo. MH+ [Da]	Found in Sample: [S1] F1: Sample	Found in Sample: [S2] F2: Sample	Found in Sample: [S3] F3: Sample	Found in Sample: [S4] F4: Sample	Found in Sample: [S5] F5: Sample	Found in Sample: [S6] F6: Sample	Confidence (by Search Engine): Sequest HT	Percolator q-Value (by Search Engine): Sequest HT	Percolator PEP (by Search Engine): Sequest HT	XCorr (by Search Engine): Sequest HT
	FALSE	High	[K].LPCVAAKIYR.[N]	1xAcetyl [K7]; 1xPropionamide [C3]	0.000619969	0.0014403	1	1	1	1	O75390	O75390 [209-218]	O75390 1xAcetyl [K215]	1	1246.7	Not Found	Not Found	Not Found	High	Not Found	Not Found	High	0.004274	0.002628	2.03
	FALSE	High	[R].PKSMSTEGLMK.[F]	1xAcetyl [K2]; 1xOxidation [M10]	0.057271	0.00569921	1	1	1	1	O75390	O75390 [449-459]	O75390 1xAcetyl [K450]	1	1266.61	Not Found	Not Found	High	Not Found	Not Found	Not Found	High	0.00335	0.05138	1.51
	FALSE	High	[R].QQHGKTVVGQITVDMMYGGMR.[G]	1xAcetyl [K5]; 3xOxidation [M15; M16; M20]	0.0246673	0.00313308	1	1	1	1	O75390	O75390 [53-73]	O75390 1xAcetyl [K57]	1	2426.13	Not Found	Not Found	High	Not Found	Not Found	Not Found	High	0.00335	0.02316	2.11
	FALSE	High	[K].SMSTEGLMKFVDSK.[S]	1xAcetyl [K9]; 2xOxidation [M2; M8]	0.00162444	0.0014403	1	1	1	1	O75390	O75390 [451-464]	O75390 1xAcetyl [K459]	1	1633.74	Not Found	Not Found	Not Found	Not Found	Not Found	High	High	0.001156	0.002425	1.73
FALSE	High	Master Protein	Q69YN4	Protein virilizer homolog OS=Homo sapiens OX=9606 GN=VIRMA PE=1 SV=2	0	8.107	3	3	3	4	3	1812	201.9	5.01	4.67	3	0	Not Found	Not Found	Not Found	Not Found	Not Found	High	1
FALSE	High	Master Protein	P09211	Glutathione S-transferase P OS=Homo sapiens OX=9606 GN=GSTP1 PE=1 SV=2	0	8.102	6	1	2	6	1	210	23.3	5.64	5.58	1	0	Not Found	Not Found	Not Found	Not Found	High	High	1	Met-loss [N-Term]
FALSE	High	Master Protein	Q7L7L0	Histone H2A type 3 OS=Homo sapiens OX=9606 GN=H2AW PE=1 SV=3	0	8.056	20	4	4	14	1	130	14.1	11.05	27.31	4	0	Not Found	High	Not Found	Not Found	Not Found	Not Found	1	Acetyl [K6; K10; K96]
	Checked	Confidence	Annotated Sequence	Modifications	Qvality PEP	Qvality q-value	# Protein Groups	# Proteins	# Isoforms	# PSMs	Master Protein Accessions	Positions in Master Proteins	Modifications in Master Proteins	# Missed Cleavages	Theo. MH+ [Da]	Found in Sample: [S1] F1: Sample	Found in Sample: [S2] F2: Sample	Found in Sample: [S3] F3: Sample	Found in Sample: [S4] F4: Sample	Found in Sample: [S5] F5: Sample	Found in Sample: [S6] F6: Sample	Confidence (by Search Engine): Sequest HT	Percolator q-Value (by Search Engine): Sequest HT	Percolator PEP (by Search Engine): Sequest HT	XCorr (by Search Engine): Sequest HT
	FALSE	High	[R].GKQGGKAR.[A]	2xAcetyl [K2; K6]	0.0136893	0.00224277	2	11	1	10	Q7L7L0; Q8IUE6	Q7L7L0 [5-12]; Q8IUE6 [5-12]	Q7L7L0 2xAcetyl [K6; K10]; Q8IUE6 2xAcetyl [K6; K10]	2	885.49	Not Found	Not Found	High	Not Found	Not Found	Not Found	High	0.00335	0.01338	2.25
	FALSE	High	[R].NDEELNKLLGR.[V]	1xAcetyl [K7]	0.000171212	0.0014403	1	3	1	1	Q7L7L0	Q7L7L0 [90-100]	Q7L7L0 1xAcetyl [K96]	1	1342.7	Not Found	High	Not Found	Not Found	Not Found	Not Found	High	0.004386	0.000211	2.91
FALSE	High	Master Protein	P46060	Ran GTPase-activating protein 1 OS=Homo sapiens OX=9606 GN=RANGAP1 PE=1 SV=1	0	8.04	6	3	4	6	3	587	63.5	4.68	5.5	3	0	Not Found	High	High	High	Not Found	Not Found	1	Acetyl [K279; K406]
	Checked	Confidence	Annotated Sequence	Modifications	Qvality PEP	Qvality q-value	# Protein Groups	# Proteins	# Isoforms	# PSMs	Master Protein Accessions	Positions in Master Proteins	Modifications in Master Proteins	# Missed Cleavages	Theo. MH+ [Da]	Found in Sample: [S1] F1: Sample	Found in Sample: [S2] F2: Sample	Found in Sample: [S3] F3: Sample	Found in Sample: [S4] F4: Sample	Found in Sample: [S5] F5: Sample	Found in Sample: [S6] F6: Sample	Confidence (by Search Engine): Sequest HT	Percolator q-Value (by Search Engine): Sequest HT	Percolator PEP (by Search Engine): Sequest HT	XCorr (by Search Engine): Sequest HT
	FALSE	High	[R].GQGEKSATPSR.[K]	1xAcetyl [K5]	0.045366	0.00569921	1	1	1	1	P46060	P46060 [402-412]	P46060 1xAcetyl [K406]	1	1159.57	Not Found	Not Found	High	Not Found	Not Found	Not Found	High	0.00335	0.04115	0.97
	FALSE	High	[R].SKGAVAIADAIR.[G]	1xAcetyl [K2]	0.00985681	0.00224277	1	1	1	1	P46060	P46060 [278-289]	P46060 1xAcetyl [K279]	1	1213.69	Not Found	Not Found	Not Found	High	Not Found	Not Found	High	0.004274	0.02211	2.05
FALSE	High	Master Protein	Q15031	Probable leucine--tRNA ligase, mitochondrial OS=Homo sapiens OX=9606 GN=LARS2 PE=1 SV=2	0	8.001	3	2	2	4	2	903	101.9	8.22	1.61	2	0	Not Found	High	Not Found	Not Found	Not Found	High	1	Acetyl [K73; K600]
	Checked	Confidence	Annotated Sequence	Modifications	Qvality PEP	Qvality q-value	# Protein Groups	# Proteins	# Isoforms	# PSMs	Master Protein Accessions	Positions in Master Proteins	Modifications in Master Proteins	# Missed Cleavages	Theo. MH+ [Da]	Found in Sample: [S1] F1: Sample	Found in Sample: [S2] F2: Sample	Found in Sample: [S3] F3: Sample	Found in Sample: [S4] F4: Sample	Found in Sample: [S5] F5: Sample	Found in Sample: [S6] F6: Sample	Confidence (by Search Engine): Sequest HT	Percolator q-Value (by Search Engine): Sequest HT	Percolator PEP (by Search Engine): Sequest HT	XCorr (by Search Engine): Sequest HT
	FALSE	High	[K].EQASKISEADK.[S]	1xAcetyl [K5]	0.00985681	0.00224277	1	1	1	1	Q15031	Q15031 [69-79]	Q15031 1xAcetyl [K73]	1	1247.61	Not Found	High	Not Found	Not Found	Not Found	Not Found	High	0.004386	0.008812	1.56
	FALSE	High	[K].LLAQGLIKGQTFR.[L]	1xAcetyl [K8]	0.000176513	0.0014403	1	1	1	3	Q15031	Q15031 [593-605]	Q15031 1xAcetyl [K600]	1	1486.87	Not Found	Not Found	Not Found	Not Found	Not Found	High	High	0.001156	0.0003151	1.61
FALSE	High	Master Protein	O94973	AP-2 complex subunit alpha-2 OS=Homo sapiens OX=9606 GN=AP2A2 PE=1 SV=2	0	7.993	4	2	2	2	2	939	103.9	6.96	6.02	2	0	Not Found	Not Found	High	Not Found	Not Found	High	1
FALSE	High	Master Protein	Q9UQE7	Structural maintenance of chromosomes protein 3 OS=Homo sapiens OX=9606 GN=SMC3 PE=1 SV=2	0	7.923	3	3	3	4	3	1217	141.5	7.18	6.52	3	0	Not Found	Not Found	Not Found	Not Found	High	High	1	Acetyl [K105; K106]
	Checked	Confidence	Annotated Sequence	Modifications	Qvality PEP	Qvality q-value	# Protein Groups	# Proteins	# Isoforms	# PSMs	Master Protein Accessions	Positions in Master Proteins	Modifications in Master Proteins	# Missed Cleavages	Theo. MH+ [Da]	Found in Sample: [S1] F1: Sample	Found in Sample: [S2] F2: Sample	Found in Sample: [S3] F3: Sample	Found in Sample: [S4] F4: Sample	Found in Sample: [S5] F5: Sample	Found in Sample: [S6] F6: Sample	Confidence (by Search Engine): Sequest HT	Percolator q-Value (by Search Engine): Sequest HT	Percolator PEP (by Search Engine): Sequest HT	XCorr (by Search Engine): Sequest HT
	FALSE	High	[R].VIGAKKDQYFLDK.[K]	2xAcetyl [K5; K6]	4.90365e-05	0.0014403	1	1	1	2	Q9UQE7	Q9UQE7 [101-113]	Q9UQE7 2xAcetyl [K105; K106]	2	1608.86	Not Found	Not Found	Not Found	Not Found	High	High	High	0.001156	9.681e-05	2.21
	FALSE	High	[R].VIGAKKDQYFLDKK.[M]	2xAcetyl [K5; K6]	0.00106019	0.0014403	1	1	1	1	Q9UQE7	Q9UQE7 [101-114]	Q9UQE7 2xAcetyl [K105; K106]	3	1736.96	Not Found	Not Found	Not Found	Not Found	Not Found	High	High	0.001156	0.00164	2.28
FALSE	High	Master Protein	P17987	T-complex protein 1 subunit alpha OS=Homo sapiens OX=9606 GN=TCP1 PE=1 SV=1	0	7.855	12	4	4	4	4	556	60.3	6.11	3.54	4	0	Not Found	Not Found	Not Found	High	Not Found	High	1	Acetyl [K33; K484; K541]
	Checked	Confidence	Annotated Sequence	Modifications	Qvality PEP	Qvality q-value	# Protein Groups	# Proteins	# Isoforms	# PSMs	Master Protein Accessions	Positions in Master Proteins	Modifications in Master Proteins	# Missed Cleavages	Theo. MH+ [Da]	Found in Sample: [S1] F1: Sample	Found in Sample: [S2] F2: Sample	Found in Sample: [S3] F3: Sample	Found in Sample: [S4] F4: Sample	Found in Sample: [S5] F5: Sample	Found in Sample: [S6] F6: Sample	Confidence (by Search Engine): Sequest HT	Percolator q-Value (by Search Engine): Sequest HT	Percolator PEP (by Search Engine): Sequest HT	XCorr (by Search Engine): Sequest HT
	FALSE	High	[K].DDKHGSYEDAVHSGALND.[-]	1xAcetyl [K3]	9.19077e-05	0.0014403	1	1	1	1	P17987	P17987 [539-556]	P17987 1xAcetyl [K541]	1	1971.83	Not Found	Not Found	Not Found	High	Not Found	Not Found	High	0.004274	0.0006058	3.54
	FALSE	High	[K].NLKWIGLDLSNGKPR.[D]	1xAcetyl [K3]	0.00888814	0.00224277	1	1	1	1	P17987	P17987 [482-496]	P17987 1xAcetyl [K484]	2	1752.98	Not Found	Not Found	Not Found	Not Found	Not Found	High	High	0.001156	0.01155	1.71
	FALSE	High	[R].SQNVMAAASIANIVKSSLGPVGLDK.[M]	1xAcetyl [K15]; 1xOxidation [M5]	0.0263663	0.00353869	1	1	1	1	P17987	P17987 [19-43]	P17987 1xAcetyl [K33]	1	2528.34	Not Found	Not Found	Not Found	Not Found	Not Found	High	High	0.002924	0.03123	0.95
FALSE	High	Master Protein	P14618	Pyruvate kinase PKM OS=Homo sapiens OX=9606 GN=PKM PE=1 SV=4	0	7.848	11	5	5	5	5	531	57.9	7.84	1.62	5	0	Not Found	Not Found	High	Not Found	High	High	1	Acetyl [K62; K66; K115; K136]
	Checked	Confidence	Annotated Sequence	Modifications	Qvality PEP	Qvality q-value	# Protein Groups	# Proteins	# Isoforms	# PSMs	Master Protein Accessions	Positions in Master Proteins	Modifications in Master Proteins	# Missed Cleavages	Theo. MH+ [Da]	Found in Sample: [S1] F1: Sample	Found in Sample: [S2] F2: Sample	Found in Sample: [S3] F3: Sample	Found in Sample: [S4] F4: Sample	Found in Sample: [S5] F5: Sample	Found in Sample: [S6] F6: Sample	Confidence (by Search Engine): Sequest HT	Percolator q-Value (by Search Engine): Sequest HT	Percolator PEP (by Search Engine): Sequest HT	XCorr (by Search Engine): Sequest HT
	FALSE	High	[K].EMIKSGMNVAR.[L]	1xAcetyl [K4]; 1xOxidation [M2]	0.0290462	0.00353869	1	1	1	1	P14618	P14618 [63-73]	P14618 1xAcetyl [K66]	1	1293.63	Not Found	Not Found	High	Not Found	Not Found	Not Found	High	0.00335	0.02708	0.79
	FALSE	High	[K].GSGTAEVELKK.[G]	1xAcetyl [K11]	0.0354517	0.0049447	1	1	1	1	P14618	P14618 [126-136]	P14618 1xAcetyl [K136]	1	1160.62	Not Found	Not Found	Not Found	Not Found	High	Not Found	High	0.003643	0.0608	0.99
	FALSE	High	[R].PVAVALDTKGPEIR.[T]	1xAcetyl [K9]	0.0131189	0.00224277	1	1	1	1	P14618	P14618 [107-120]	P14618 1xAcetyl [K115]	1	1507.85	Not Found	Not Found	Not Found	Not Found	High	Not Found	High	0.002564	0.02556	1.18
	FALSE	High	[R].SVETLKEMIK.[S]	1xAcetyl [K6]; 1xOxidation [M8]	0.0143716	0.00224277	1	1	1	1	P14618	P14618 [57-66]	P14618 1xAcetyl [K62]	1	1235.66	Not Found	Not Found	Not Found	Not Found	Not Found	High	High	0.001156	0.01795	1.62
FALSE	High	Master Protein	Q68E01	Integrator complex subunit 3 OS=Homo sapiens OX=9606 GN=INTS3 PE=1 SV=1	0	7.846	3	1	1	3	1	1043	118	5.8	8.68	1	0	Not Found	High	High	Not Found	Not Found	High	1	Acetyl [K7]
	Checked	Confidence	Annotated Sequence	Modifications	Qvality PEP	Qvality q-value	# Protein Groups	# Proteins	# Isoforms	# PSMs	Master Protein Accessions	Positions in Master Proteins	Modifications in Master Proteins	# Missed Cleavages	Theo. MH+ [Da]	Found in Sample: [S1] F1: Sample	Found in Sample: [S2] F2: Sample	Found in Sample: [S3] F3: Sample	Found in Sample: [S4] F4: Sample	Found in Sample: [S5] F5: Sample	Found in Sample: [S6] F6: Sample	Confidence (by Search Engine): Sequest HT	Percolator q-Value (by Search Engine): Sequest HT	Percolator PEP (by Search Engine): Sequest HT	XCorr (by Search Engine): Sequest HT
	FALSE	High	[K].GKGAAAAAAASGAAGGGGGGAGAGAPGGGR.[L]	1xAcetyl [K2]	5.50901e-09	0.0014403	1	1	1	3	Q68E01	Q68E01 [6-35]	Q68E01 1xAcetyl [K7]	1	2180.06	Not Found	High	High	Not Found	Not Found	High	High	0.00335	1.424e-08	4.95
FALSE	High	Master Protein	Q9Y4W6	AFG3-like protein 2 OS=Homo sapiens OX=9606 GN=AFG3L2 PE=1 SV=2	0	7.809	3	2	2	2	2	797	88.5	8.66	2.48	2	0	Not Found	Not Found	High	Not Found	Not Found	Not Found	1	Acetyl [K122; K543]
	Checked	Confidence	Annotated Sequence	Modifications	Qvality PEP	Qvality q-value	# Protein Groups	# Proteins	# Isoforms	# PSMs	Master Protein Accessions	Positions in Master Proteins	Modifications in Master Proteins	# Missed Cleavages	Theo. MH+ [Da]	Found in Sample: [S1] F1: Sample	Found in Sample: [S2] F2: Sample	Found in Sample: [S3] F3: Sample	Found in Sample: [S4] F4: Sample	Found in Sample: [S5] F5: Sample	Found in Sample: [S6] F6: Sample	Confidence (by Search Engine): Sequest HT	Percolator q-Value (by Search Engine): Sequest HT	Percolator PEP (by Search Engine): Sequest HT	XCorr (by Search Engine): Sequest HT
	FALSE	High	[R].HLSDSINQKHFEQAIER.[V]	1xAcetyl [K9]	2.82393e-06	0.0014403	1	1	1	1	Q9Y4W6	Q9Y4W6 [535-551]	Q9Y4W6 1xAcetyl [K543]	1	2094.04	Not Found	Not Found	High	Not Found	Not Found	Not Found	High	0.00335	4.817e-06	2.48
	FALSE	High	[K].KDDSHWWSR.[F]	1xAcetyl [K1]	0.00298801	0.00191727	1	1	1	1	Q9Y4W6	Q9Y4W6 [122-130]	Q9Y4W6 1xAcetyl [K122]	1	1258.56	Not Found	Not Found	High	Not Found	Not Found	Not Found	High	0.00335	0.003224	1.5
FALSE	High	Master Protein	P07195	L-lactate dehydrogenase B chain OS=Homo sapiens OX=9606 GN=LDHB PE=1 SV=2	0	7.762	9	3	3	3	2	334	36.6	6.05	4.33	3	0	Not Found	Not Found	High	Not Found	Not Found	Not Found	1
FALSE	High	Master Protein	P39656	Dolichyl-diphosphooligosaccharide--protein glycosyltransferase 48 kDa subunit OS=Homo sapiens OX=9606 GN=DDOST PE=1 SV=4	0	7.747	14	3	3	3	3	456	50.8	6.55	2.41	3	0	Not Found	Not Found	High	Not Found	Not Found	High	1
FALSE	High	Master Protein	Q9NYF8	Bcl-2-associated transcription factor 1 OS=Homo sapiens OX=9606 GN=BCLAF1 PE=1 SV=2	0	7.746	6	4	4	4	4	920	106.1	9.98	2.45	4	0	Not Found	Not Found	High	Not Found	High	High	1	Acetyl [K303; K421; K437]
	Checked	Confidence	Annotated Sequence	Modifications	Qvality PEP	Qvality q-value	# Protein Groups	# Proteins	# Isoforms	# PSMs	Master Protein Accessions	Positions in Master Proteins	Modifications in Master Proteins	# Missed Cleavages	Theo. MH+ [Da]	Found in Sample: [S1] F1: Sample	Found in Sample: [S2] F2: Sample	Found in Sample: [S3] F3: Sample	Found in Sample: [S4] F4: Sample	Found in Sample: [S5] F5: Sample	Found in Sample: [S6] F6: Sample	Confidence (by Search Engine): Sequest HT	Percolator q-Value (by Search Engine): Sequest HT	Percolator PEP (by Search Engine): Sequest HT	XCorr (by Search Engine): Sequest HT
	FALSE	High	[R].NTEEEGLKYK.[S]	1xAcetyl [K8]	0.0153654	0.00224277	1	1	1	1	Q9NYF8	Q9NYF8 [430-439]	Q9NYF8 1xAcetyl [K437]	1	1252.61	Not Found	Not Found	High	Not Found	Not Found	Not Found	High	0.00335	0.01492	1.26
	FALSE	High	[R].SPAKTIAPQNAPR.[D]	1xAcetyl [K4]	0.0688279	0.00616184	1	1	1	1	Q9NYF8	Q9NYF8 [300-312]	Q9NYF8 1xAcetyl [K303]	1	1392.76	Not Found	Not Found	High	Not Found	Not Found	Not Found	High	0.004724	0.06091	0.74
	FALSE	High	[K].SVLADQGKSFATASHR.[N]	1xAcetyl [K8]	0.0120481	0.00224277	1	1	1	1	Q9NYF8	Q9NYF8 [414-429]	Q9NYF8 1xAcetyl [K421]	1	1716.87	Not Found	Not Found	Not Found	Not Found	High	Not Found	High	0.002564	0.02378	1.75
FALSE	High	Master Protein	Q6UXH1	Protein disulfide isomerase CRELD2 OS=Homo sapiens OX=9606 GN=CRELD2 PE=1 SV=1	0	7.732	10	2	2	3	2	353	38.2	4.59	7.42	2	0	Not Found	Not Found	High	Not Found	Not Found	High	1
FALSE	High	Master Protein	P35579	Myosin-9 OS=Homo sapiens OX=9606 GN=MYH9 PE=1 SV=4	0	7.729	3	5	5	5	5	1960	226.4	5.6	1.83	5	0	Not Found	High	High	Not Found	Not Found	High	1	Acetyl [K760; K1193; K1219; K1392; K1802]
	Checked	Confidence	Annotated Sequence	Modifications	Qvality PEP	Qvality q-value	# Protein Groups	# Proteins	# Isoforms	# PSMs	Master Protein Accessions	Positions in Master Proteins	Modifications in Master Proteins	# Missed Cleavages	Theo. MH+ [Da]	Found in Sample: [S1] F1: Sample	Found in Sample: [S2] F2: Sample	Found in Sample: [S3] F3: Sample	Found in Sample: [S4] F4: Sample	Found in Sample: [S5] F5: Sample	Found in Sample: [S6] F6: Sample	Confidence (by Search Engine): Sequest HT	Percolator q-Value (by Search Engine): Sequest HT	Percolator PEP (by Search Engine): Sequest HT	XCorr (by Search Engine): Sequest HT
	FALSE	High	[K].AKQTLENER.[G]	1xAcetyl [K2]	0.0383403	0.00536719	1	1	1	1	P35579	P35579 [1218-1226]	P35579 1xAcetyl [K1219]	1	1130.58	Not Found	Not Found	High	Not Found	Not Found	Not Found	High	0.00335	0.03511	0.89
	FALSE	High	[R].IGQSKVFFR.[A]	1xAcetyl [K5]	0.0565932	0.00569921	1	1	1	1	P35579	P35579 [756-764]	P35579 1xAcetyl [K760]	1	1123.63	Not Found	Not Found	High	Not Found	Not Found	Not Found	High	0.00335	0.05066	1.33
	FALSE	High	[K].LQEMEGTVKSK.[Y]	1xAcetyl [K9]; 1xOxidation [M4]	0.00425449	0.00191727	1	1	1	1	P35579	P35579 [1794-1804]	P35579 1xAcetyl [K1802]	1	1307.65	Not Found	Not Found	Not Found	Not Found	Not Found	High	High	0.001156	0.005858	1.83
	FALSE	High	[K].LQKDLEGLSQR.[H]	1xAcetyl [K3]	0.045366	0.00569921	1	1	1	1	P35579	P35579 [1390-1400]	P35579 1xAcetyl [K1392]	1	1328.72	Not Found	Not Found	High	Not Found	Not Found	Not Found	High	0.00335	0.04116	0.99
	FALSE	High	[R].QKHSQAVEELAEQLEQTK.[R]	1xAcetyl [K2]	0.0536376	0.00569921	1	1	1	1	P35579	P35579 [1192-1209]	P35579 1xAcetyl [K1193]	1	2138.07	Not Found	High	Not Found	Not Found	Not Found	Not Found	High	0.004386	0.0435	1.19
FALSE	High	Master Protein	P10515	Dihydrolipoyllysine-residue acetyltransferase component of pyruvate dehydrogenase complex, mitochondrial OS=Homo sapiens OX=9606 GN=DLAT PE=1 SV=3	0	7.677	7	3	3	3	3	647	69	7.84	2.98	3	0	Not Found	Not Found	High	Not Found	High	High	1	Acetyl [K362; K547]
	Checked	Confidence	Annotated Sequence	Modifications	Qvality PEP	Qvality q-value	# Protein Groups	# Proteins	# Isoforms	# PSMs	Master Protein Accessions	Positions in Master Proteins	Modifications in Master Proteins	# Missed Cleavages	Theo. MH+ [Da]	Found in Sample: [S1] F1: Sample	Found in Sample: [S2] F2: Sample	Found in Sample: [S3] F3: Sample	Found in Sample: [S4] F4: Sample	Found in Sample: [S5] F5: Sample	Found in Sample: [S6] F6: Sample	Confidence (by Search Engine): Sequest HT	Percolator q-Value (by Search Engine): Sequest HT	Percolator PEP (by Search Engine): Sequest HT	XCorr (by Search Engine): Sequest HT
	FALSE	High	[K].GVETIANDVVSLATKAR.[E]	1xAcetyl [K15]	0.0440255	0.00569921	1	1	1	1	P10515	P10515 [533-549]	P10515 1xAcetyl [K547]	1	1785.97	Not Found	Not Found	High	Not Found	Not Found	Not Found	High	0.00335	0.04005	1.42
	FALSE	High	[R].VFVSPLAKK.[L]	1xAcetyl [K8]	0.0276742	0.00353869	1	1	1	1	P10515	P10515 [355-363]	P10515 1xAcetyl [K362]	1	1030.63	Not Found	Not Found	Not Found	Not Found	High	Not Found	High	0.002564	0.04908	1.45
FALSE	High	Master Protein	O76021	Ribosomal L1 domain-containing protein 1 OS=Homo sapiens OX=9606 GN=RSL1D1 PE=1 SV=3	0	7.664	11	4	4	4	4	490	54.9	10.13	4.43	4	0	Not Found	Not Found	Not Found	Not Found	High	High	1	Acetyl [K188; K395]
	Checked	Confidence	Annotated Sequence	Modifications	Qvality PEP	Qvality q-value	# Protein Groups	# Proteins	# Isoforms	# PSMs	Master Protein Accessions	Positions in Master Proteins	Modifications in Master Proteins	# Missed Cleavages	Theo. MH+ [Da]	Found in Sample: [S1] F1: Sample	Found in Sample: [S2] F2: Sample	Found in Sample: [S3] F3: Sample	Found in Sample: [S4] F4: Sample	Found in Sample: [S5] F5: Sample	Found in Sample: [S6] F6: Sample	Confidence (by Search Engine): Sequest HT	Percolator q-Value (by Search Engine): Sequest HT	Percolator PEP (by Search Engine): Sequest HT	XCorr (by Search Engine): Sequest HT
	FALSE	High	[K].SPAKSPNPSTPR.[G]	1xAcetyl [K4]	0.002727	0.00191727	1	1	1	1	O76021	O76021 [392-403]	O76021 1xAcetyl [K395]	1	1280.66	Not Found	Not Found	Not Found	Not Found	Not Found	High	High	0.001156	0.003896	1.98
	FALSE	High	[K].VPVSVNLLSKNLSR.[E]	1xAcetyl [K10]	0.0611407	0.00590115	1	1	1	1	O76021	O76021 [179-192]	O76021 1xAcetyl [K188]	1	1567.92	Not Found	Not Found	Not Found	Not Found	High	Not Found	High	0.003643	0.09729	0.78
FALSE	High	Master Protein	P62851	40S ribosomal protein S25 OS=Homo sapiens OX=9606 GN=RPS25 PE=1 SV=1	0	7.649	15	3	3	5	3	125	13.7	10.11	3.52	3	0	Not Found	High	Not Found	Not Found	Not Found	High	1	Acetyl [K43; K52; K57]
	Checked	Confidence	Annotated Sequence	Modifications	Qvality PEP	Qvality q-value	# Protein Groups	# Proteins	# Isoforms	# PSMs	Master Protein Accessions	Positions in Master Proteins	Modifications in Master Proteins	# Missed Cleavages	Theo. MH+ [Da]	Found in Sample: [S1] F1: Sample	Found in Sample: [S2] F2: Sample	Found in Sample: [S3] F3: Sample	Found in Sample: [S4] F4: Sample	Found in Sample: [S5] F5: Sample	Found in Sample: [S6] F6: Sample	Confidence (by Search Engine): Sequest HT	Percolator q-Value (by Search Engine): Sequest HT	Percolator PEP (by Search Engine): Sequest HT	XCorr (by Search Engine): Sequest HT
	FALSE	High	[K].ATYDKLCK.[E]	1xAcetyl [K5]; 1xPropionamide [C7]	0.0211987	0.00313308	1	1	1	2	P62851	P62851 [53-60]	P62851 1xAcetyl [K57]	1	1054.52	Not Found	High	Not Found	Not Found	Not Found	Not Found	High	0.004386	0.01805	1.34
	FALSE	High	[R].DKLNNLVLFDK.[A]	1xAcetyl [K2]	0.0292224	0.00353869	1	1	1	1	P62851	P62851 [42-52]	P62851 1xAcetyl [K43]	1	1360.75	Not Found	Not Found	Not Found	Not Found	Not Found	High	High	0.002924	0.03415	0.99
	FALSE	High	[R].DKLNNLVLFDKATYDK.[L]	1xAcetyl [K11]	1.68643e-05	0.0014403	1	1	1	2	P62851	P62851 [42-57]	P62851 1xAcetyl [K52]	2	1939.02	Not Found	Not Found	Not Found	Not Found	Not Found	High	High	0.001156	3.642e-05	3.52
FALSE	High	Master Protein	O43795	Unconventional myosin-Ib OS=Homo sapiens OX=9606 GN=MYO1B PE=1 SV=3	0	7.593	4	2	2	3	2	1136	131.9	9.38	4.82	2	0	Not Found	Not Found	Not Found	Not Found	Not Found	High	1
FALSE	High	Master Protein	Q96T23	Remodeling and spacing factor 1 OS=Homo sapiens OX=9606 GN=RSF1 PE=1 SV=2	0	7.59	2	4	4	5	4	1441	163.7	5.01	8.93	4	0	Not Found	High	Not Found	High	Not Found	Not Found	1	Acetyl [K1050; K1061]
	Checked	Confidence	Annotated Sequence	Modifications	Qvality PEP	Qvality q-value	# Protein Groups	# Proteins	# Isoforms	# PSMs	Master Protein Accessions	Positions in Master Proteins	Modifications in Master Proteins	# Missed Cleavages	Theo. MH+ [Da]	Found in Sample: [S1] F1: Sample	Found in Sample: [S2] F2: Sample	Found in Sample: [S3] F3: Sample	Found in Sample: [S4] F4: Sample	Found in Sample: [S5] F5: Sample	Found in Sample: [S6] F6: Sample	Confidence (by Search Engine): Sequest HT	Percolator q-Value (by Search Engine): Sequest HT	Percolator PEP (by Search Engine): Sequest HT	XCorr (by Search Engine): Sequest HT
	FALSE	High	[R].GKDISTILDEERK.[E]	1xAcetyl [K2]	0.028352	0.00353869	1	1	1	1	Q96T23	Q96T23 [1060-1072]	Q96T23 1xAcetyl [K1061]	2	1545.81	Not Found	High	Not Found	Not Found	Not Found	Not Found	High	0.004386	0.0237	1.98
	FALSE	High	[R].GKDISTITGHR.[G]	1xAcetyl [K2]	0.00204782	0.0014403	1	1	1	2	Q96T23	Q96T23 [1049-1059]	Q96T23 1xAcetyl [K1050]	1	1226.65	Not Found	Not Found	Not Found	High	Not Found	Not Found	High	0.004274	0.006612	2.32
FALSE	High	Master Protein	Q8N3Z6	Zinc finger CCHC domain-containing protein 7 OS=Homo sapiens OX=9606 GN=ZCCHC7 PE=1 SV=2	0	7.587	3	1	2	5	1	543	63	7.33	10.04	1	0	Not Found	Not Found	Not Found	Not Found	Not Found	High	1
FALSE	High	Master Protein	Q12931	Heat shock protein 75 kDa, mitochondrial OS=Homo sapiens OX=9606 GN=TRAP1 PE=1 SV=3	0	7.537	5	4	4	4	4	704	80.1	8.21	3.92	4	0	Not Found	Not Found	Not Found	High	Not Found	High	1	Acetyl [K424; K563; K598]
	Checked	Confidence	Annotated Sequence	Modifications	Qvality PEP	Qvality q-value	# Protein Groups	# Proteins	# Isoforms	# PSMs	Master Protein Accessions	Positions in Master Proteins	Modifications in Master Proteins	# Missed Cleavages	Theo. MH+ [Da]	Found in Sample: [S1] F1: Sample	Found in Sample: [S2] F2: Sample	Found in Sample: [S3] F3: Sample	Found in Sample: [S4] F4: Sample	Found in Sample: [S5] F5: Sample	Found in Sample: [S6] F6: Sample	Confidence (by Search Engine): Sequest HT	Percolator q-Value (by Search Engine): Sequest HT	Percolator PEP (by Search Engine): Sequest HT	XCorr (by Search Engine): Sequest HT
	FALSE	High	[K].EEKFEDR.[S]	1xAcetyl [K3]	0.0684225	0.00616184	1	1	1	1	Q12931	Q12931 [561-567]	Q12931 1xAcetyl [K563]	1	994.448	Not Found	Not Found	Not Found	Not Found	Not Found	High	High	0.007639	0.07428	1.03
	FALSE	High	[R].LIKFFIDQSK.[K]	1xAcetyl [K3]	0.00308044	0.00191727	1	1	1	1	Q12931	Q12931 [422-431]	Q12931 1xAcetyl [K424]	1	1280.72	Not Found	Not Found	Not Found	Not Found	Not Found	High	High	0.001156	0.004363	1.4
	FALSE	High	[R].VTNVKVTLR.[L]	1xAcetyl [K5]	0.00197428	0.0014403	1	1	1	1	Q12931	Q12931 [594-602]	Q12931 1xAcetyl [K598]	1	1071.65	Not Found	Not Found	Not Found	Not Found	Not Found	High	High	0.001156	0.002894	2.14
FALSE	High	Master Protein	P62701	40S ribosomal protein S4, X isoform OS=Homo sapiens OX=9606 GN=RPS4X PE=1 SV=2	0	7.522	11	2	2	4	2	263	29.6	10.15	10.1	2	0	High	Not Found	Not Found	Not Found	High	High	1	Acetyl [K16; K134]
	Checked	Confidence	Annotated Sequence	Modifications	Qvality PEP	Qvality q-value	# Protein Groups	# Proteins	# Isoforms	# PSMs	Master Protein Accessions	Positions in Master Proteins	Modifications in Master Proteins	# Missed Cleavages	Theo. MH+ [Da]	Found in Sample: [S1] F1: Sample	Found in Sample: [S2] F2: Sample	Found in Sample: [S3] F3: Sample	Found in Sample: [S4] F4: Sample	Found in Sample: [S5] F5: Sample	Found in Sample: [S6] F6: Sample	Confidence (by Search Engine): Sequest HT	Percolator q-Value (by Search Engine): Sequest HT	Percolator PEP (by Search Engine): Sequest HT	XCorr (by Search Engine): Sequest HT
	FALSE	High	[K].IFVGTKGIPHLVTHDAR.[T]	1xAcetyl [K6]	5.6681e-08	0.0014403	1	1	1	3	P62701	P62701 [129-145]	P62701 1xAcetyl [K134]	1	1903.05	Not Found	Not Found	Not Found	Not Found	High	High	High	0.0025641	5.38116e-07	3.84
	FALSE	High	[R].VAAPKHWMLDK.[L]	1xAcetyl [K5]; 1xOxidation [M8]	0.0713083	0.00735032	1	3	1	1	P62701	P62701 [12-22]	P62701 1xAcetyl [K16]	1	1353.7	High	Not Found	Not Found	Not Found	Not Found	Not Found	High	0.00354	0.05581	1.8
FALSE	High	Master Protein	P11717	Cation-independent mannose-6-phosphate receptor OS=Homo sapiens OX=9606 GN=IGF2R PE=1 SV=3	0	7.506	1	2	2	6	2	2491	274.2	5.94	16.87	2	0	Not Found	Not Found	Not Found	Not Found	High	High	1
FALSE	High	Master Protein	Q8WWI1	LIM domain only protein 7 OS=Homo sapiens OX=9606 GN=LMO7 PE=1 SV=3	0	7.479	1	1	1	5	1	1683	192.6	8.09	6.97	1	0	Not Found	Not Found	High	High	Not Found	High	1
FALSE	High	Master Protein	Q8IZJ1	Netrin receptor UNC5B OS=Homo sapiens OX=9606 GN=UNC5B PE=1 SV=2	0	7.457	1	1	1	3	1	945	103.6	6.02	4.39	1	0	Not Found	Not Found	High	Not Found	Not Found	Not Found	1
FALSE	High	Master Protein	P78371	T-complex protein 1 subunit beta OS=Homo sapiens OX=9606 GN=CCT2 PE=1 SV=4	0	7.419	12	5	5	5	5	535	57.5	6.46	0	5	0	Not Found	Not Found	High	Not Found	Not Found	High	1	Acetyl [K135; K284]
	Checked	Confidence	Annotated Sequence	Modifications	Qvality PEP	Qvality q-value	# Protein Groups	# Proteins	# Isoforms	# PSMs	Master Protein Accessions	Positions in Master Proteins	Modifications in Master Proteins	# Missed Cleavages	Theo. MH+ [Da]	Found in Sample: [S1] F1: Sample	Found in Sample: [S2] F2: Sample	Found in Sample: [S3] F3: Sample	Found in Sample: [S4] F4: Sample	Found in Sample: [S5] F5: Sample	Found in Sample: [S6] F6: Sample	Confidence (by Search Engine): Sequest HT	Percolator q-Value (by Search Engine): Sequest HT	Percolator PEP (by Search Engine): Sequest HT	XCorr (by Search Engine): Sequest HT
	FALSE	High	[R].EATKAAR.[E]	1xAcetyl [K4]	0.0478797	0.00569921	1	1	1	1	P78371	P78371 [132-138]	P78371 1xAcetyl [K135]	1	788.426	Not Found	Not Found	High	Not Found	Not Found	Not Found	High	0.00335	0.04338	1.38
	FALSE	High	[R].ILKHGINCFINR.[Q]	1xAcetyl [K3]; 1xPropionamide [C8]	0.0213277	0.00313308	1	1	1	1	P78371	P78371 [282-293]	P78371 1xAcetyl [K284]	1	1540.84	Not Found	Not Found	Not Found	Not Found	Not Found	High	High	0.002924	0.02562	1.72
FALSE	High	Master Protein	P36954	DNA-directed RNA polymerase II subunit RPB9 OS=Homo sapiens OX=9606 GN=POLR2I PE=1 SV=1	0	7.366	10	1	1	4	1	125	14.5	5.14	5.97	1	0	Not Found	High	High	Not Found	Not Found	Not Found	1
FALSE	High	Master Protein	P61956	Small ubiquitin-related modifier 2 OS=Homo sapiens OX=9606 GN=SUMO2 PE=1 SV=3	0	7.362	39	3	3	4	3	95	10.9	5.5	1.82	3	0	Not Found	Not Found	High	Not Found	High	High	1	Acetyl [K11; K33; K42]
	Checked	Confidence	Annotated Sequence	Modifications	Qvality PEP	Qvality q-value	# Protein Groups	# Proteins	# Isoforms	# PSMs	Master Protein Accessions	Positions in Master Proteins	Modifications in Master Proteins	# Missed Cleavages	Theo. MH+ [Da]	Found in Sample: [S1] F1: Sample	Found in Sample: [S2] F2: Sample	Found in Sample: [S3] F3: Sample	Found in Sample: [S4] F4: Sample	Found in Sample: [S5] F5: Sample	Found in Sample: [S6] F6: Sample	Confidence (by Search Engine): Sequest HT	Percolator q-Value (by Search Engine): Sequest HT	Percolator PEP (by Search Engine): Sequest HT	XCorr (by Search Engine): Sequest HT
	FALSE	High	[K].EGVKTENNDHINLK.[V]	1xAcetyl [K4]	0.0190053	0.002794	1	1	1	1	P61956	P61956 [8-21]	P61956 1xAcetyl [K11]	1	1652.82	Not Found	Not Found	Not Found	Not Found	High	Not Found	High	0.002564	0.03536	0.87
	FALSE	High	[R].HTPLSKLMK.[A]	1xAcetyl [K6]; 1xOxidation [M8]	0.000810742	0.0014403	1	2	1	2	P61956	P61956 [37-45]	P61956 1xAcetyl [K42]	1	1112.61	Not Found	Not Found	High	Not Found	Not Found	Not Found	High	0.00335	0.0009554	1.99
	FALSE	High	[K].VAGQDGSVVQFKIK.[R]	1xAcetyl [K12]	0.0008157	0.0014403	1	3	1	1	P61956	P61956 [22-35]	P61956 1xAcetyl [K33]	1	1517.83	Not Found	Not Found	Not Found	Not Found	Not Found	High	High	0.001156	0.001285	1.54
FALSE	High	Master Protein	O43390	Heterogeneous nuclear ribonucleoprotein R OS=Homo sapiens OX=9606 GN=HNRNPR PE=1 SV=1	0	7.322	5	3	3	4	2	633	70.9	8.13	6.37	3	0	Not Found	Not Found	High	Not Found	High	Not Found	1	Acetyl [K114]
	Checked	Confidence	Annotated Sequence	Modifications	Qvality PEP	Qvality q-value	# Protein Groups	# Proteins	# Isoforms	# PSMs	Master Protein Accessions	Positions in Master Proteins	Modifications in Master Proteins	# Missed Cleavages	Theo. MH+ [Da]	Found in Sample: [S1] F1: Sample	Found in Sample: [S2] F2: Sample	Found in Sample: [S3] F3: Sample	Found in Sample: [S4] F4: Sample	Found in Sample: [S5] F5: Sample	Found in Sample: [S6] F6: Sample	Confidence (by Search Engine): Sequest HT	Percolator q-Value (by Search Engine): Sequest HT	Percolator PEP (by Search Engine): Sequest HT	XCorr (by Search Engine): Sequest HT
	FALSE	High	[K].QGSKVQESTK.[G]	1xAcetyl [K4]	0.00655592	0.00191727	1	1	1	1	O43390	O43390 [111-120]	O43390 1xAcetyl [K114]	1	1133.58	Not Found	Not Found	High	Not Found	Not Found	Not Found	High	0.00335	0.006717	1.77
FALSE	High	Master Protein	Q9Y678	Coatomer subunit gamma-1 OS=Homo sapiens OX=9606 GN=COPG1 PE=1 SV=1	0	7.314	6	3	3	4	3	874	97.7	5.47	4.69	3	0	Not Found	Not Found	Not Found	Not Found	Not Found	High	1
FALSE	High	Master Protein	Q5JRX3	Presequence protease, mitochondrial OS=Homo sapiens OX=9606 GN=PITRM1 PE=1 SV=3	0	7.303	5	4	4	4	4	1037	117.3	6.92	0	4	0	Not Found	Not Found	High	Not Found	High	High	1	Acetyl [K540; K946]
	Checked	Confidence	Annotated Sequence	Modifications	Qvality PEP	Qvality q-value	# Protein Groups	# Proteins	# Isoforms	# PSMs	Master Protein Accessions	Positions in Master Proteins	Modifications in Master Proteins	# Missed Cleavages	Theo. MH+ [Da]	Found in Sample: [S1] F1: Sample	Found in Sample: [S2] F2: Sample	Found in Sample: [S3] F3: Sample	Found in Sample: [S4] F4: Sample	Found in Sample: [S5] F5: Sample	Found in Sample: [S6] F6: Sample	Confidence (by Search Engine): Sequest HT	Percolator q-Value (by Search Engine): Sequest HT	Percolator PEP (by Search Engine): Sequest HT	XCorr (by Search Engine): Sequest HT
	FALSE	High	[R].QQIYEKGLELR.[S]	1xAcetyl [K6]	0.0200723	0.00313308	1	1	1	1	Q5JRX3	Q5JRX3 [535-545]	Q5JRX3 1xAcetyl [K540]	1	1418.76	Not Found	Not Found	High	Not Found	Not Found	Not Found	High	0.00335	0.01916	1.49
	FALSE	High	[K].SGKFTQQDIDEAK.[L]	1xAcetyl [K3]	0.0124959	0.00224277	1	1	1	1	Q5JRX3	Q5JRX3 [944-956]	Q5JRX3 1xAcetyl [K946]	1	1508.72	Not Found	Not Found	Not Found	Not Found	High	Not Found	High	0.002564	0.02455	1.15
FALSE	High	Master Protein	P07814	Bifunctional glutamate/proline--tRNA ligase OS=Homo sapiens OX=9606 GN=EPRS1 PE=1 SV=5	0	7.288	5	4	4	4	4	1512	170.5	7.33	6.53	4	0	Not Found	High	High	Not Found	High	High	1	Acetyl [K328; K360; K987; K1109]
	Checked	Confidence	Annotated Sequence	Modifications	Qvality PEP	Qvality q-value	# Protein Groups	# Proteins	# Isoforms	# PSMs	Master Protein Accessions	Positions in Master Proteins	Modifications in Master Proteins	# Missed Cleavages	Theo. MH+ [Da]	Found in Sample: [S1] F1: Sample	Found in Sample: [S2] F2: Sample	Found in Sample: [S3] F3: Sample	Found in Sample: [S4] F4: Sample	Found in Sample: [S5] F5: Sample	Found in Sample: [S6] F6: Sample	Confidence (by Search Engine): Sequest HT	Percolator q-Value (by Search Engine): Sequest HT	Percolator PEP (by Search Engine): Sequest HT	XCorr (by Search Engine): Sequest HT
	FALSE	High	[R].CKIQPHPR.[T]	1xAcetyl [K2]; 1xPropionamide [C1]	0.0333761	0.0039873	1	1	1	1	P07814	P07814 [359-366]	P07814 1xAcetyl [K360]	1	1091.58	Not Found	High	Not Found	Not Found	Not Found	Not Found	High	0.004386	0.02764	2.27
	FALSE	High	[R].KDPSKNQGGGLSSSGAGEGQGPK.[K]	1xAcetyl [K1]	0.0319949	0.0039873	1	1	1	1	P07814	P07814 [987-1009]	P07814 1xAcetyl [K987]	2	2185.05	Not Found	Not Found	Not Found	Not Found	High	Not Found	High	0.002564	0.05566	1.19
	FALSE	High	[K].KGSQFGQSCCLR.[A]	1xAcetyl [K1]; 2xPropionamide [C9; C10]	0.0304854	0.00353869	1	1	1	1	P07814	P07814 [328-339]	P07814 1xAcetyl [K328]	1	1497.69	Not Found	Not Found	High	Not Found	Not Found	Not Found	High	0.00335	0.02834	1.71
	FALSE	High	[R].SGKTELAEPIAIRPTSETVMYPAYAK.[W]	1xAcetyl [K3]; 1xOxidation [M20]	0.000744409	0.0014403	1	1	1	1	P07814	P07814 [1107-1132]	P07814 1xAcetyl [K1109]	2	2881.47	Not Found	Not Found	Not Found	Not Found	Not Found	High	High	0.001156	0.001182	2.55
FALSE	High	Master Protein	O60506	Heterogeneous nuclear ribonucleoprotein Q OS=Homo sapiens OX=9606 GN=SYNCRIP PE=1 SV=2	0	7.19	5	3	3	4	2	623	69.6	8.59	6.35	3	0	Not Found	Not Found	Not Found	High	Not Found	High	1	Acetyl [K363]
	Checked	Confidence	Annotated Sequence	Modifications	Qvality PEP	Qvality q-value	# Protein Groups	# Proteins	# Isoforms	# PSMs	Master Protein Accessions	Positions in Master Proteins	Modifications in Master Proteins	# Missed Cleavages	Theo. MH+ [Da]	Found in Sample: [S1] F1: Sample	Found in Sample: [S2] F2: Sample	Found in Sample: [S3] F3: Sample	Found in Sample: [S4] F4: Sample	Found in Sample: [S5] F5: Sample	Found in Sample: [S6] F6: Sample	Confidence (by Search Engine): Sequest HT	Percolator q-Value (by Search Engine): Sequest HT	Percolator PEP (by Search Engine): Sequest HT	XCorr (by Search Engine): Sequest HT
	FALSE	High	[K].AFSQFGKLER.[V]	1xAcetyl [K7]	0.0374278	0.0049447	1	1	1	1	O60506	O60506 [357-366]	O60506 1xAcetyl [K363]	1	1224.64	Not Found	Not Found	Not Found	Not Found	Not Found	High	High	0.004566	0.04277	0.91
FALSE	High	Master Protein	P60866	40S ribosomal protein S20 OS=Homo sapiens OX=9606 GN=RPS20 PE=1 SV=1	0	7.165	19	2	2	3	2	119	13.4	9.94	0	2	0	Not Found	Not Found	Not Found	Not Found	Not Found	High	1	Acetyl [K75]
	Checked	Confidence	Annotated Sequence	Modifications	Qvality PEP	Qvality q-value	# Protein Groups	# Proteins	# Isoforms	# PSMs	Master Protein Accessions	Positions in Master Proteins	Modifications in Master Proteins	# Missed Cleavages	Theo. MH+ [Da]	Found in Sample: [S1] F1: Sample	Found in Sample: [S2] F2: Sample	Found in Sample: [S3] F3: Sample	Found in Sample: [S4] F4: Sample	Found in Sample: [S5] F5: Sample	Found in Sample: [S6] F6: Sample	Confidence (by Search Engine): Sequest HT	Percolator q-Value (by Search Engine): Sequest HT	Percolator PEP (by Search Engine): Sequest HT	XCorr (by Search Engine): Sequest HT
	FALSE	High	[K].TPCGEGSKTWDR.[F]	1xAcetyl [K8]; 1xPropionamide [C3]	1.65103e-06	0.0014403	1	1	1	2	P60866	P60866 [68-79]	P60866 1xAcetyl [K75]	1	1449.64	Not Found	Not Found	Not Found	Not Found	Not Found	High	High	0.001156	4.299e-06	2.3
FALSE	High	Master Protein	P12270	Nucleoprotein TPR OS=Homo sapiens OX=9606 GN=TPR PE=1 SV=3	0	7.111	2	4	4	4	4	2363	267.1	5.02	0	4	0	Not Found	High	High	Not Found	High	High	1	Acetyl [K713; K925]
	Checked	Confidence	Annotated Sequence	Modifications	Qvality PEP	Qvality q-value	# Protein Groups	# Proteins	# Isoforms	# PSMs	Master Protein Accessions	Positions in Master Proteins	Modifications in Master Proteins	# Missed Cleavages	Theo. MH+ [Da]	Found in Sample: [S1] F1: Sample	Found in Sample: [S2] F2: Sample	Found in Sample: [S3] F3: Sample	Found in Sample: [S4] F4: Sample	Found in Sample: [S5] F5: Sample	Found in Sample: [S6] F6: Sample	Confidence (by Search Engine): Sequest HT	Percolator q-Value (by Search Engine): Sequest HT	Percolator PEP (by Search Engine): Sequest HT	XCorr (by Search Engine): Sequest HT
	FALSE	High	[R].SQNTKISTQLDFASK.[R]	1xAcetyl [K5]	0.00276044	0.00191727	1	1	1	1	P12270	P12270 [709-723]	P12270 1xAcetyl [K713]	1	1709.87	Not Found	Not Found	Not Found	Not Found	High	Not Found	High	0.002564	0.006574	1.63
	FALSE	High	[R].TGKGQPSNK.[E]	1xAcetyl [K3]	0.0265264	0.00353869	1	1	1	1	P12270	P12270 [923-931]	P12270 1xAcetyl [K925]	1	958.495	Not Found	Not Found	High	Not Found	Not Found	Not Found	High	0.00335	0.02488	1.55
	FALSE	High	[R].TGKGQPSNKEDVDDLVSQLR.[Q]	1xAcetyl [K3]	0.0656482	0.00616184	1	1	1	1	P12270	P12270 [923-942]	P12270 1xAcetyl [K925]	2	2228.12	Not Found	High	Not Found	Not Found	Not Found	Not Found	High	0.004386	0.05282	1.89
FALSE	High	Master Protein	Q8TDJ6	DmX-like protein 2 OS=Homo sapiens OX=9606 GN=DMXL2 PE=1 SV=2	0	7.107	1	1	1	2	1	3036	339.4	6.38	6.19	1	0	Not Found	Not Found	Not Found	Not Found	Not Found	High	1
FALSE	High	Master Protein	P49591	Serine--tRNA ligase, cytoplasmic OS=Homo sapiens OX=9606 GN=SARS1 PE=1 SV=3	0	7.04	4	2	2	2	2	514	58.7	6.43	2.52	2	0	Not Found	Not Found	Not Found	Not Found	High	High	1	Acetyl [K57]
	Checked	Confidence	Annotated Sequence	Modifications	Qvality PEP	Qvality q-value	# Protein Groups	# Proteins	# Isoforms	# PSMs	Master Protein Accessions	Positions in Master Proteins	Modifications in Master Proteins	# Missed Cleavages	Theo. MH+ [Da]	Found in Sample: [S1] F1: Sample	Found in Sample: [S2] F2: Sample	Found in Sample: [S3] F3: Sample	Found in Sample: [S4] F4: Sample	Found in Sample: [S5] F5: Sample	Found in Sample: [S6] F6: Sample	Confidence (by Search Engine): Sequest HT	Percolator q-Value (by Search Engine): Sequest HT	Percolator PEP (by Search Engine): Sequest HT	XCorr (by Search Engine): Sequest HT
	FALSE	High	[K].LKNLCSK.[T]	1xAcetyl [K2]; 1xPropionamide [C5]	0.0367574	0.0049447	1	1	1	1	P49591	P49591 [56-62]	P49591 1xAcetyl [K57]	1	918.508	Not Found	Not Found	Not Found	Not Found	High	Not Found	High	0.003643	0.06282	1.34
FALSE	High	Master Protein	O75528	Transcriptional adapter 3 OS=Homo sapiens OX=9606 GN=TADA3 PE=1 SV=1	0	7.017	4	1	1	4	1	432	48.9	6.27	16.81	1	0	Not Found	High	Not Found	Not Found	Not Found	Not Found	1	Acetyl [K109]
	Checked	Confidence	Annotated Sequence	Modifications	Qvality PEP	Qvality q-value	# Protein Groups	# Proteins	# Isoforms	# PSMs	Master Protein Accessions	Positions in Master Proteins	Modifications in Master Proteins	# Missed Cleavages	Theo. MH+ [Da]	Found in Sample: [S1] F1: Sample	Found in Sample: [S2] F2: Sample	Found in Sample: [S3] F3: Sample	Found in Sample: [S4] F4: Sample	Found in Sample: [S5] F5: Sample	Found in Sample: [S6] F6: Sample	Confidence (by Search Engine): Sequest HT	Percolator q-Value (by Search Engine): Sequest HT	Percolator PEP (by Search Engine): Sequest HT	XCorr (by Search Engine): Sequest HT
	FALSE	High	[K].LEGKAGHGPGPGPGRPK.[S]	1xAcetyl [K4]	0.000221198	0.0014403	1	1	1	4	O75528	O75528 [106-122]	O75528 1xAcetyl [K109]	2	1653.88	Not Found	High	Not Found	Not Found	Not Found	Not Found	High	0.004386	0.0002684	5.04
FALSE	High	Master Protein	Q9Y5S9	RNA-binding protein 8A OS=Homo sapiens OX=9606 GN=RBM8A PE=1 SV=1	0	6.974	16	2	2	2	2	174	19.9	5.72	0	2	0	Not Found	Not Found	High	Not Found	Not Found	High	1	Acetyl [K100]
	Checked	Confidence	Annotated Sequence	Modifications	Qvality PEP	Qvality q-value	# Protein Groups	# Proteins	# Isoforms	# PSMs	Master Protein Accessions	Positions in Master Proteins	Modifications in Master Proteins	# Missed Cleavages	Theo. MH+ [Da]	Found in Sample: [S1] F1: Sample	Found in Sample: [S2] F2: Sample	Found in Sample: [S3] F3: Sample	Found in Sample: [S4] F4: Sample	Found in Sample: [S5] F5: Sample	Found in Sample: [S6] F6: Sample	Confidence (by Search Engine): Sequest HT	Percolator q-Value (by Search Engine): Sequest HT	Percolator PEP (by Search Engine): Sequest HT	XCorr (by Search Engine): Sequest HT
	FALSE	High	[K].FAEYGEIKNIHLNLDR.[R]	1xAcetyl [K8]	0.0090519	0.00224277	1	1	1	1	Q9Y5S9	Q9Y5S9 [93-108]	Q9Y5S9 1xAcetyl [K100]	1	1974.01	Not Found	Not Found	Not Found	Not Found	Not Found	High	High	0.001156	0.0117	1.59
FALSE	High	Master Protein	P00918	Carbonic anhydrase 2 OS=Homo sapiens OX=9606 GN=CA2 PE=1 SV=2	0	6.894	16	3	3	3	3	260	29.2	7.4	5.18	3	0	Not Found	High	Not Found	Not Found	Not Found	High	1	Acetyl [K80]
	Checked	Confidence	Annotated Sequence	Modifications	Qvality PEP	Qvality q-value	# Protein Groups	# Proteins	# Isoforms	# PSMs	Master Protein Accessions	Positions in Master Proteins	Modifications in Master Proteins	# Missed Cleavages	Theo. MH+ [Da]	Found in Sample: [S1] F1: Sample	Found in Sample: [S2] F2: Sample	Found in Sample: [S3] F3: Sample	Found in Sample: [S4] F4: Sample	Found in Sample: [S5] F5: Sample	Found in Sample: [S6] F6: Sample	Confidence (by Search Engine): Sequest HT	Percolator q-Value (by Search Engine): Sequest HT	Percolator PEP (by Search Engine): Sequest HT	XCorr (by Search Engine): Sequest HT
	FALSE	High	[K].AVLKGGPLDGTYR.[L]	1xAcetyl [K4]	0.00927493	0.00224277	1	1	1	1	P00918	P00918 [77-89]	P00918 1xAcetyl [K80]	1	1388.75	Not Found	Not Found	Not Found	Not Found	Not Found	High	High	0.001156	0.01202	1.55
FALSE	High	Master Protein	Q9BSH4	Translational activator of cytochrome c oxidase 1 OS=Homo sapiens OX=9606 GN=TACO1 PE=1 SV=1	0	6.882	9	2	3	4	2	297	32.5	8.13	4.01	2	0	Not Found	High	High	Not Found	Not Found	Not Found	1	Acetyl [K132; K170]
	Checked	Confidence	Annotated Sequence	Modifications	Qvality PEP	Qvality q-value	# Protein Groups	# Proteins	# Isoforms	# PSMs	Master Protein Accessions	Positions in Master Proteins	Modifications in Master Proteins	# Missed Cleavages	Theo. MH+ [Da]	Found in Sample: [S1] F1: Sample	Found in Sample: [S2] F2: Sample	Found in Sample: [S3] F3: Sample	Found in Sample: [S4] F4: Sample	Found in Sample: [S5] F5: Sample	Found in Sample: [S6] F6: Sample	Confidence (by Search Engine): Sequest HT	Percolator q-Value (by Search Engine): Sequest HT	Percolator PEP (by Search Engine): Sequest HT	XCorr (by Search Engine): Sequest HT
	FALSE	High	[R].HILNKNGGVMAVGAR.[H]	1xAcetyl [K5]	0.0546058	0.00569921	1	1	1	1	Q9BSH4	Q9BSH4 [166-180]	Q9BSH4 1xAcetyl [K170]	1	1578.85	Not Found	High	Not Found	Not Found	Not Found	Not Found	High	0.004386	0.0443	1.69
	FALSE	High	[R].HILNKNGGVMAVGAR.[H]	1xAcetyl [K5]; 1xOxidation [M10]	0.0125721	0.00224277	1	1	1	2	Q9BSH4	Q9BSH4 [166-180]	Q9BSH4 1xAcetyl [K170]	1	1594.85	Not Found	High	Not Found	Not Found	Not Found	Not Found	High	0.004386	0.0111	1.66
	FALSE	High	[K].SKDTYLLYEGR.[G]	1xAcetyl [K2]	0.000206845	0.0014403	1	1	1	1	Q9BSH4	Q9BSH4 [131-141]	Q9BSH4 1xAcetyl [K132]	1	1386.69	Not Found	Not Found	High	Not Found	Not Found	Not Found	High	0.00335	0.0002668	2.25
FALSE	High	Master Protein	Q9NWY4	Histone PARylation factor 1 OS=Homo sapiens OX=9606 GN=HPF1 PE=1 SV=2	0	6.858	9	2	2	2	2	346	39.4	6.8	3.62	2	0	Not Found	Not Found	Not Found	Not Found	Not Found	High	1	Acetyl [K27; K233]
	Checked	Confidence	Annotated Sequence	Modifications	Qvality PEP	Qvality q-value	# Protein Groups	# Proteins	# Isoforms	# PSMs	Master Protein Accessions	Positions in Master Proteins	Modifications in Master Proteins	# Missed Cleavages	Theo. MH+ [Da]	Found in Sample: [S1] F1: Sample	Found in Sample: [S2] F2: Sample	Found in Sample: [S3] F3: Sample	Found in Sample: [S4] F4: Sample	Found in Sample: [S5] F5: Sample	Found in Sample: [S6] F6: Sample	Confidence (by Search Engine): Sequest HT	Percolator q-Value (by Search Engine): Sequest HT	Percolator PEP (by Search Engine): Sequest HT	XCorr (by Search Engine): Sequest HT
	FALSE	High	[K].SKFCEADVSSDLR.[K]	1xAcetyl [K2]; 1xPropionamide [C4]	0.000538843	0.0014403	1	2	1	1	Q9NWY4	Q9NWY4 [26-38]	Q9NWY4 1xAcetyl [K27]	1	1569.72	Not Found	Not Found	Not Found	Not Found	Not Found	High	High	0.001156	0.0008802	1.43
	FALSE	High	[K].TFHGAGLVVPVDKNDVGYR.[E]	1xAcetyl [K13]	8.28555e-05	0.0014403	1	1	1	1	Q9NWY4	Q9NWY4 [221-239]	Q9NWY4 1xAcetyl [K233]	1	2086.07	Not Found	Not Found	Not Found	Not Found	Not Found	High	High	0.001156	0.0001574	3.62
FALSE	High	Master Protein	P34932	Heat shock 70 kDa protein 4 OS=Homo sapiens OX=9606 GN=HSPA4 PE=1 SV=4	0	6.833	6	3	4	4	3	840	94.3	5.19	0	3	0	Not Found	Not Found	Not Found	Not Found	High	High	1	Acetyl [K61; K68; K479]
	Checked	Confidence	Annotated Sequence	Modifications	Qvality PEP	Qvality q-value	# Protein Groups	# Proteins	# Isoforms	# PSMs	Master Protein Accessions	Positions in Master Proteins	Modifications in Master Proteins	# Missed Cleavages	Theo. MH+ [Da]	Found in Sample: [S1] F1: Sample	Found in Sample: [S2] F2: Sample	Found in Sample: [S3] F3: Sample	Found in Sample: [S4] F4: Sample	Found in Sample: [S5] F5: Sample	Found in Sample: [S6] F6: Sample	Confidence (by Search Engine): Sequest HT	Percolator q-Value (by Search Engine): Sequest HT	Percolator PEP (by Search Engine): Sequest HT	XCorr (by Search Engine): Sequest HT
	FALSE	High	[K].SQVISNAKNTVQGFK.[R]	1xAcetyl [K]	0.0109308	0.00224277	1	1	2	2	P34932	P34932 [54-68]	P34932 1xAcetyl [K]	1	1662.88	Not Found	Not Found	Not Found	Not Found	Not Found	High	High	0.001156	0.01395	0.99
	FALSE	High	[K].VTPQSDGSSSKVK.[V]	1xAcetyl [K13]	0.0459133	0.00569921	1	1	1	1	P34932	P34932 [467-479]	P34932 1xAcetyl [K479]	1	1361.69	Not Found	Not Found	Not Found	Not Found	High	Not Found	High	0.003643	0.07584	0.66
FALSE	High	Master Protein	P04181	Ornithine aminotransferase, mitochondrial OS=Homo sapiens OX=9606 GN=OAT PE=1 SV=1	0	6.83	8	2	2	2	2	439	48.5	7.03	2.34	2	0	Not Found	Not Found	Not Found	Not Found	Not Found	High	1	Acetyl [K66; K96]
	Checked	Confidence	Annotated Sequence	Modifications	Qvality PEP	Qvality q-value	# Protein Groups	# Proteins	# Isoforms	# PSMs	Master Protein Accessions	Positions in Master Proteins	Modifications in Master Proteins	# Missed Cleavages	Theo. MH+ [Da]	Found in Sample: [S1] F1: Sample	Found in Sample: [S2] F2: Sample	Found in Sample: [S3] F3: Sample	Found in Sample: [S4] F4: Sample	Found in Sample: [S5] F5: Sample	Found in Sample: [S6] F6: Sample	Confidence (by Search Engine): Sequest HT	Percolator q-Value (by Search Engine): Sequest HT	Percolator PEP (by Search Engine): Sequest HT	XCorr (by Search Engine): Sequest HT
	FALSE	High	[R].GKGIYLWDVEGR.[K]	1xAcetyl [K2]	8.33623e-05	0.0014403	1	1	1	1	P04181	P04181 [65-76]	P04181 1xAcetyl [K66]	1	1434.74	Not Found	Not Found	Not Found	Not Found	Not Found	High	High	0.001156	0.0001576	2.34
	FALSE	High	[K].YFDFLSSYSAVNQGHCHPKIVNALK.[S]	1xAcetyl [K19]; 1xPropionamide [C16]	0.000579749	0.0014403	1	1	1	1	P04181	P04181 [78-102]	P04181 1xAcetyl [K96]	1	2951.45	Not Found	Not Found	Not Found	Not Found	Not Found	High	High	0.001156	0.0009385	1.95
FALSE	High	Master Protein	Q9NYK5	39S ribosomal protein L39, mitochondrial OS=Homo sapiens OX=9606 GN=MRPL39 PE=1 SV=3	0	6.824	4	1	2	4	1	338	38.7	7.65	12.72	1	0	Not Found	Not Found	Not Found	Not Found	Not Found	High	1	Acetyl [K72]
	Checked	Confidence	Annotated Sequence	Modifications	Qvality PEP	Qvality q-value	# Protein Groups	# Proteins	# Isoforms	# PSMs	Master Protein Accessions	Positions in Master Proteins	Modifications in Master Proteins	# Missed Cleavages	Theo. MH+ [Da]	Found in Sample: [S1] F1: Sample	Found in Sample: [S2] F2: Sample	Found in Sample: [S3] F3: Sample	Found in Sample: [S4] F4: Sample	Found in Sample: [S5] F5: Sample	Found in Sample: [S6] F6: Sample	Confidence (by Search Engine): Sequest HT	Percolator q-Value (by Search Engine): Sequest HT	Percolator PEP (by Search Engine): Sequest HT	XCorr (by Search Engine): Sequest HT
	FALSE	High	[K].HVGKTDPGTVFVMNK.[N]	1xAcetyl [K4]	0.00635935	0.00191727	1	1	1	1	Q9NYK5	Q9NYK5 [69-83]	Q9NYK5 1xAcetyl [K72]	1	1671.85	Not Found	Not Found	Not Found	Not Found	Not Found	High	High	0.001156	0.008496	2.11
	FALSE	High	[K].HVGKTDPGTVFVMNK.[N]	1xAcetyl [K4]; 1xOxidation [M13]	7.67833e-06	0.0014403	1	1	1	3	Q9NYK5	Q9NYK5 [69-83]	Q9NYK5 1xAcetyl [K72]	1	1687.85	Not Found	Not Found	Not Found	Not Found	Not Found	High	High	0.001156	1.766e-05	3.6
FALSE	High	Master Protein	Q8NFH3	Nucleoporin Nup43 OS=Homo sapiens OX=9606 GN=NUP43 PE=1 SV=1	0	6.822	12	2	2	3	2	380	42.1	5.63	2.59	2	0	Not Found	Not Found	Not Found	Not Found	Not Found	High	1
FALSE	High	Master Protein	Q92552	28S ribosomal protein S27, mitochondrial OS=Homo sapiens OX=9606 GN=MRPS27 PE=1 SV=3	0	6.743	7	3	3	4	3	414	47.6	6.18	3.83	3	0	Not Found	Not Found	Not Found	Not Found	High	High	1	Acetyl [K118; K193]
	Checked	Confidence	Annotated Sequence	Modifications	Qvality PEP	Qvality q-value	# Protein Groups	# Proteins	# Isoforms	# PSMs	Master Protein Accessions	Positions in Master Proteins	Modifications in Master Proteins	# Missed Cleavages	Theo. MH+ [Da]	Found in Sample: [S1] F1: Sample	Found in Sample: [S2] F2: Sample	Found in Sample: [S3] F3: Sample	Found in Sample: [S4] F4: Sample	Found in Sample: [S5] F5: Sample	Found in Sample: [S6] F6: Sample	Confidence (by Search Engine): Sequest HT	Percolator q-Value (by Search Engine): Sequest HT	Percolator PEP (by Search Engine): Sequest HT	XCorr (by Search Engine): Sequest HT
	FALSE	High	[K].KTDFSWEEER.[N]	1xAcetyl [K1]	0.00147349	0.0014403	1	1	1	1	Q92552	Q92552 [193-202]	Q92552 1xAcetyl [K193]	1	1368.61	Not Found	Not Found	Not Found	Not Found	Not Found	High	High	0.001156	0.002213	2.1
	FALSE	High	[R].QCLKYDAQDK.[A]	1xAcetyl [K4]; 1xPropionamide [C2]	0.0124201	0.00224277	1	1	1	2	Q92552	Q92552 [115-124]	Q92552 1xAcetyl [K118]	1	1324.62	Not Found	Not Found	Not Found	Not Found	High	Not Found	High	0.002564	0.02449	1.59
FALSE	High	Master Protein	Q02543	60S ribosomal protein L18a OS=Homo sapiens OX=9606 GN=RPL18A PE=1 SV=2	0	6.718	16	4	4	17	4	176	20.7	10.71	28.96	4	0	Not Found	High	Not Found	High	Not Found	High	1	Acetyl [K41; K76]
	Checked	Confidence	Annotated Sequence	Modifications	Qvality PEP	Qvality q-value	# Protein Groups	# Proteins	# Isoforms	# PSMs	Master Protein Accessions	Positions in Master Proteins	Modifications in Master Proteins	# Missed Cleavages	Theo. MH+ [Da]	Found in Sample: [S1] F1: Sample	Found in Sample: [S2] F2: Sample	Found in Sample: [S3] F3: Sample	Found in Sample: [S4] F4: Sample	Found in Sample: [S5] F5: Sample	Found in Sample: [S6] F6: Sample	Confidence (by Search Engine): Sequest HT	Percolator q-Value (by Search Engine): Sequest HT	Percolator PEP (by Search Engine): Sequest HT	XCorr (by Search Engine): Sequest HT
	FALSE	High	[R].IFAPNHVVAKSR.[F]	1xAcetyl [K10]	0.0149054	0.00224277	1	1	1	1	Q02543	Q02543 [32-43]	Q02543 1xAcetyl [K41]	1	1380.77	Not Found	Not Found	Not Found	High	Not Found	Not Found	High	0.004274	0.03041	1.93
	FALSE	High	[R].VKNFGIWLR.[Y]	1xAcetyl [K2]	0.0432397	0.00569921	1	1	1	1	Q02543	Q02543 [75-83]	Q02543 1xAcetyl [K76]	1	1174.67	Not Found	Not Found	Not Found	Not Found	Not Found	High	High	0.006082	0.04896	1.1
FALSE	High	Master Protein	P50990	T-complex protein 1 subunit theta OS=Homo sapiens OX=9606 GN=CCT8 PE=1 SV=4	0	6.712	6	3	3	3	3	548	59.6	5.6	3.81	3	0	Not Found	Not Found	Not Found	Not Found	Not Found	High	1	Acetyl [K318; K400]
	Checked	Confidence	Annotated Sequence	Modifications	Qvality PEP	Qvality q-value	# Protein Groups	# Proteins	# Isoforms	# PSMs	Master Protein Accessions	Positions in Master Proteins	Modifications in Master Proteins	# Missed Cleavages	Theo. MH+ [Da]	Found in Sample: [S1] F1: Sample	Found in Sample: [S2] F2: Sample	Found in Sample: [S3] F3: Sample	Found in Sample: [S4] F4: Sample	Found in Sample: [S5] F5: Sample	Found in Sample: [S6] F6: Sample	Confidence (by Search Engine): Sequest HT	Percolator q-Value (by Search Engine): Sequest HT	Percolator PEP (by Search Engine): Sequest HT	XCorr (by Search Engine): Sequest HT
	FALSE	High	[R].AVDDGVNTFKVLTR.[D]	1xAcetyl [K10]	0.000122419	0.0014403	1	1	1	1	P50990	P50990 [391-404]	P50990 1xAcetyl [K400]	1	1576.83	Not Found	Not Found	Not Found	Not Found	Not Found	High	High	0.001156	0.0002248	2.2
	FALSE	High	[R].LNSKWDLR.[R]	1xAcetyl [K4]	0.0306702	0.0039873	1	1	1	1	P50990	P50990 [315-322]	P50990 1xAcetyl [K318]	1	1073.57	Not Found	Not Found	Not Found	Not Found	Not Found	High	High	0.002924	0.03578	1.61
FALSE	High	Master Protein	Q13547	Histone deacetylase 1 OS=Homo sapiens OX=9606 GN=HDAC1 PE=1 SV=1	0	6.71	6	2	2	2	2	482	55.1	5.48	2.51	2	0	Not Found	Not Found	High	Not Found	Not Found	High	1	Acetyl [K89]
	Checked	Confidence	Annotated Sequence	Modifications	Qvality PEP	Qvality q-value	# Protein Groups	# Proteins	# Isoforms	# PSMs	Master Protein Accessions	Positions in Master Proteins	Modifications in Master Proteins	# Missed Cleavages	Theo. MH+ [Da]	Found in Sample: [S1] F1: Sample	Found in Sample: [S2] F2: Sample	Found in Sample: [S3] F3: Sample	Found in Sample: [S4] F4: Sample	Found in Sample: [S5] F5: Sample	Found in Sample: [S6] F6: Sample	Confidence (by Search Engine): Sequest HT	Percolator q-Value (by Search Engine): Sequest HT	Percolator PEP (by Search Engine): Sequest HT	XCorr (by Search Engine): Sequest HT
	FALSE	High	[R].SIRPDNMSEYSKQMQR.[F]	1xAcetyl [K12]; 2xOxidation [M7; M14]	1.45679e-05	0.0014403	1	2	1	1	Q13547	Q13547 [78-93]	Q13547 1xAcetyl [K89]	2	2043.92	Not Found	Not Found	High	Not Found	Not Found	Not Found	High	0.00335	2.232e-05	2.51
FALSE	High	Master Protein	Q9HAF1	Chromatin modification-related protein MEAF6 OS=Homo sapiens OX=9606 GN=MEAF6 PE=1 SV=1	0	6.708	8	3	3	5	3	191	21.6	9.32	5.05	3	0	Not Found	Not Found	High	Not Found	Not Found	High	1	Acetyl [K69; K74]
	Checked	Confidence	Annotated Sequence	Modifications	Qvality PEP	Qvality q-value	# Protein Groups	# Proteins	# Isoforms	# PSMs	Master Protein Accessions	Positions in Master Proteins	Modifications in Master Proteins	# Missed Cleavages	Theo. MH+ [Da]	Found in Sample: [S1] F1: Sample	Found in Sample: [S2] F2: Sample	Found in Sample: [S3] F3: Sample	Found in Sample: [S4] F4: Sample	Found in Sample: [S5] F5: Sample	Found in Sample: [S6] F6: Sample	Confidence (by Search Engine): Sequest HT	Percolator q-Value (by Search Engine): Sequest HT	Percolator PEP (by Search Engine): Sequest HT	XCorr (by Search Engine): Sequest HT
	FALSE	High	[K].NSNSKNDR.[R]	1xAcetyl [K5]	0.022661	0.00313308	1	1	1	2	Q9HAF1	Q9HAF1 [70-77]	Q9HAF1 1xAcetyl [K74]	1	976.444	Not Found	Not Found	Not Found	Not Found	Not Found	High	High	0.002924	0.02715	1.52
	FALSE	High	[R].YLTNQKNSNSK.[N]	1xAcetyl [K6]	0.000417092	0.0014403	1	1	1	2	Q9HAF1	Q9HAF1 [64-74]	Q9HAF1 1xAcetyl [K69]	1	1338.66	Not Found	Not Found	High	Not Found	Not Found	Not Found	High	0.00335	0.0005116	2.44
	FALSE	High	[R].YLTNQKNSNSKNDRR.[N]	2xAcetyl [K6; K11]	0.0144592	0.00224277	1	1	1	1	Q9HAF1	Q9HAF1 [64-78]	Q9HAF1 2xAcetyl [K69; K74]	3	1921.95	Not Found	Not Found	High	Not Found	Not Found	Not Found	High	0.00335	0.0141	1.27
FALSE	High	Master Protein	Q9BX68	Histidine triad nucleotide-binding protein 2, mitochondrial OS=Homo sapiens OX=9606 GN=HINT2 PE=1 SV=1	0	6.701	18	2	2	3	2	163	17.2	9.16	5.02	2	0	Not Found	Not Found	Not Found	Not Found	Not Found	High	1	Acetyl [K123]
	Checked	Confidence	Annotated Sequence	Modifications	Qvality PEP	Qvality q-value	# Protein Groups	# Proteins	# Isoforms	# PSMs	Master Protein Accessions	Positions in Master Proteins	Modifications in Master Proteins	# Missed Cleavages	Theo. MH+ [Da]	Found in Sample: [S1] F1: Sample	Found in Sample: [S2] F2: Sample	Found in Sample: [S3] F3: Sample	Found in Sample: [S4] F4: Sample	Found in Sample: [S5] F5: Sample	Found in Sample: [S6] F6: Sample	Confidence (by Search Engine): Sequest HT	Percolator q-Value (by Search Engine): Sequest HT	Percolator PEP (by Search Engine): Sequest HT	XCorr (by Search Engine): Sequest HT
	FALSE	High	[K].QTAKAEGLGDGYR.[L]	1xAcetyl [K4]	0.00224385	0.00191727	1	1	1	2	Q9BX68	Q9BX68 [120-132]	Q9BX68 1xAcetyl [K123]	1	1407.69	Not Found	Not Found	Not Found	Not Found	Not Found	High	High	0.001156	0.003259	1.74
FALSE	High	Master Protein	P00492	Hypoxanthine-guanine phosphoribosyltransferase OS=Homo sapiens OX=9606 GN=HPRT1 PE=1 SV=2	0	6.686	10	2	2	5	2	218	24.6	6.68	12.63	2	0	Not Found	Not Found	High	Not Found	Not Found	High	1
FALSE	High	Master Protein	P48444	Coatomer subunit delta OS=Homo sapiens OX=9606 GN=ARCN1 PE=1 SV=1	0	6.682	7	3	3	3	3	511	57.2	6.21	2.12	3	0	Not Found	High	High	High	Not Found	Not Found	1	Acetyl [K14; K44]
	Checked	Confidence	Annotated Sequence	Modifications	Qvality PEP	Qvality q-value	# Protein Groups	# Proteins	# Isoforms	# PSMs	Master Protein Accessions	Positions in Master Proteins	Modifications in Master Proteins	# Missed Cleavages	Theo. MH+ [Da]	Found in Sample: [S1] F1: Sample	Found in Sample: [S2] F2: Sample	Found in Sample: [S3] F3: Sample	Found in Sample: [S4] F4: Sample	Found in Sample: [S5] F5: Sample	Found in Sample: [S6] F6: Sample	Confidence (by Search Engine): Sequest HT	Percolator q-Value (by Search Engine): Sequest HT	Percolator PEP (by Search Engine): Sequest HT	XCorr (by Search Engine): Sequest HT
	FALSE	High	[K].AGKAIVSR.[Q]	1xAcetyl [K3]	0.0181042	0.002794	1	1	1	1	P48444	P48444 [12-19]	P48444 1xAcetyl [K14]	1	843.505	Not Found	High	Not Found	Not Found	Not Found	Not Found	High	0.004386	0.01553	1.49
	FALSE	High	[K].LMNTGKQHTFVETESVR.[Y]	1xAcetyl [K6]; 1xOxidation [M2]	0.0139413	0.00224277	1	1	1	1	P48444	P48444 [39-55]	P48444 1xAcetyl [K44]	1	2034.99	Not Found	Not Found	Not Found	High	Not Found	Not Found	High	0.004274	0.02885	1.7
FALSE	High	Master Protein	P46781	40S ribosomal protein S9 OS=Homo sapiens OX=9606 GN=RPS9 PE=1 SV=3	0	6.658	12	2	2	2	2	194	22.6	10.65	4.74	2	0	Not Found	High	Not Found	Not Found	High	Not Found	1	Acetyl [K121; K155]
	Checked	Confidence	Annotated Sequence	Modifications	Qvality PEP	Qvality q-value	# Protein Groups	# Proteins	# Isoforms	# PSMs	Master Protein Accessions	Positions in Master Proteins	Modifications in Master Proteins	# Missed Cleavages	Theo. MH+ [Da]	Found in Sample: [S1] F1: Sample	Found in Sample: [S2] F2: Sample	Found in Sample: [S3] F3: Sample	Found in Sample: [S4] F4: Sample	Found in Sample: [S5] F5: Sample	Found in Sample: [S6] F6: Sample	Confidence (by Search Engine): Sequest HT	Percolator q-Value (by Search Engine): Sequest HT	Percolator PEP (by Search Engine): Sequest HT	XCorr (by Search Engine): Sequest HT
	FALSE	High	[R].LDSQKHIDFSLR.[S]	1xAcetyl [K5]	0.000119468	0.0014403	1	1	1	1	P46781	P46781 [151-162]	P46781 1xAcetyl [K155]	1	1500.78	Not Found	Not Found	Not Found	Not Found	High	Not Found	High	0.002564	0.0004256	2.23
	FALSE	High	[K].LGLAKSIHHAR.[V]	1xAcetyl [K5]	0.000451504	0.0014403	1	1	1	1	P46781	P46781 [117-127]	P46781 1xAcetyl [K121]	1	1244.72	Not Found	High	Not Found	Not Found	Not Found	Not Found	High	0.004386	0.000517	2.51
FALSE	High	Master Protein	O75717	WD repeat and HMG-box DNA-binding protein 1 OS=Homo sapiens OX=9606 GN=WDHD1 PE=1 SV=1	0	6.573	2	2	2	3	2	1129	125.9	5.62	3.48	2	0	Not Found	Not Found	Not Found	High	Not Found	High	1	Acetyl [K314; K671]
	Checked	Confidence	Annotated Sequence	Modifications	Qvality PEP	Qvality q-value	# Protein Groups	# Proteins	# Isoforms	# PSMs	Master Protein Accessions	Positions in Master Proteins	Modifications in Master Proteins	# Missed Cleavages	Theo. MH+ [Da]	Found in Sample: [S1] F1: Sample	Found in Sample: [S2] F2: Sample	Found in Sample: [S3] F3: Sample	Found in Sample: [S4] F4: Sample	Found in Sample: [S5] F5: Sample	Found in Sample: [S6] F6: Sample	Confidence (by Search Engine): Sequest HT	Percolator q-Value (by Search Engine): Sequest HT	Percolator PEP (by Search Engine): Sequest HT	XCorr (by Search Engine): Sequest HT
	FALSE	High	[K].GKSDHYWVVGIHENPQQLR.[C]	1xAcetyl [K2]	5.74632e-05	0.0014403	1	1	1	2	O75717	O75717 [670-688]	O75717 1xAcetyl [K671]	1	2305.15	Not Found	Not Found	Not Found	Not Found	Not Found	High	High	0.001156	0.0001121	3.48
	FALSE	High	[K].TSSSKVSSR.[V]	1xAcetyl [K5]	0.0559231	0.00569921	1	1	1	1	O75717	O75717 [310-318]	O75717 1xAcetyl [K314]	1	980.501	Not Found	Not Found	Not Found	High	Not Found	Not Found	High	0.004274	0.08432	1.23
FALSE	High	Master Protein	Q00688	Peptidyl-prolyl cis-trans isomerase FKBP3 OS=Homo sapiens OX=9606 GN=FKBP3 PE=1 SV=1	0	6.572	12	3	3	5	3	224	25.2	9.28	6.25	3	0	High	Not Found	Not Found	Not Found	High	High	1	Acetyl [K86; K121; K170]
	Checked	Confidence	Annotated Sequence	Modifications	Qvality PEP	Qvality q-value	# Protein Groups	# Proteins	# Isoforms	# PSMs	Master Protein Accessions	Positions in Master Proteins	Modifications in Master Proteins	# Missed Cleavages	Theo. MH+ [Da]	Found in Sample: [S1] F1: Sample	Found in Sample: [S2] F2: Sample	Found in Sample: [S3] F3: Sample	Found in Sample: [S4] F4: Sample	Found in Sample: [S5] F5: Sample	Found in Sample: [S6] F6: Sample	Confidence (by Search Engine): Sequest HT	Percolator q-Value (by Search Engine): Sequest HT	Percolator PEP (by Search Engine): Sequest HT	XCorr (by Search Engine): Sequest HT
	FALSE	High	[K].KGDKTNFPK.[K]	1xAcetyl [K4]	0.0303017	0.00353869	1	1	1	1	Q00688	Q00688 [118-126]	Q00688 1xAcetyl [K121]	2	1076.57	High	Not Found	Not Found	Not Found	Not Found	Not Found	High	0.00354	0.02813	2.64
	FALSE	High	[K].VGVGKVIR.[G]	1xAcetyl [K5]	0.000635276	0.0014403	1	1	1	3	Q00688	Q00688 [166-173]	Q00688 1xAcetyl [K170]	1	869.557	Not Found	Not Found	Not Found	Not Found	High	High	High	0.001156	0.001024	1.68
	FALSE	High	[K].VSEQVKNVK.[L]	1xAcetyl [K6]	0.00701	0.00191727	1	1	1	1	Q00688	Q00688 [81-89]	Q00688 1xAcetyl [K86]	1	1072.6	Not Found	Not Found	Not Found	Not Found	Not Found	High	High	0.001156	0.009293	1.94
FALSE	High	Master Protein	Q99623	Prohibitin-2 OS=Homo sapiens OX=9606 GN=PHB2 PE=1 SV=2	0	6.556	13	3	3	3	3	299	33.3	9.83	0	3	0	Not Found	High	Not Found	Not Found	Not Found	High	1
FALSE	High	Master Protein	Q6P2Q9	Pre-mRNA-processing-splicing factor 8 OS=Homo sapiens OX=9606 GN=PRPF8 PE=1 SV=2	0	6.527	2	3	3	4	3	2335	273.4	8.84	0	3	0	Not Found	Not Found	High	Not Found	Not Found	High	1	Acetyl [K769; K2049]
	Checked	Confidence	Annotated Sequence	Modifications	Qvality PEP	Qvality q-value	# Protein Groups	# Proteins	# Isoforms	# PSMs	Master Protein Accessions	Positions in Master Proteins	Modifications in Master Proteins	# Missed Cleavages	Theo. MH+ [Da]	Found in Sample: [S1] F1: Sample	Found in Sample: [S2] F2: Sample	Found in Sample: [S3] F3: Sample	Found in Sample: [S4] F4: Sample	Found in Sample: [S5] F5: Sample	Found in Sample: [S6] F6: Sample	Confidence (by Search Engine): Sequest HT	Percolator q-Value (by Search Engine): Sequest HT	Percolator PEP (by Search Engine): Sequest HT	XCorr (by Search Engine): Sequest HT
	FALSE	High	[R].GATVDKTVCK.[K]	1xAcetyl [K6]; 1xPropionamide [C9]	0.000355937	0.0014403	1	1	1	2	Q6P2Q9	Q6P2Q9 [764-773]	Q6P2Q9 1xAcetyl [K769]	1	1134.58	Not Found	Not Found	Not Found	Not Found	Not Found	High	High	0.001156	0.0006002	1.34
	FALSE	High	[R].TVNKHGDEIITSTTSNYETQTFSSK.[T]	1xAcetyl [K4]	0.0704722	0.00616184	1	1	1	1	Q6P2Q9	Q6P2Q9 [2046-2070]	Q6P2Q9 1xAcetyl [K2049]	1	2830.34	Not Found	Not Found	High	Not Found	Not Found	Not Found	High	0.004724	0.06241	1.72
FALSE	High	Master Protein	P22314	Ubiquitin-like modifier-activating enzyme 1 OS=Homo sapiens OX=9606 GN=UBA1 PE=1 SV=3	0	6.511	2	2	2	3	2	1058	117.8	5.76	3.96	2	0	Not Found	High	Not Found	Not Found	Not Found	High	1
FALSE	High	Master Protein	O60287	Nucleolar pre-ribosomal-associated protein 1 OS=Homo sapiens OX=9606 GN=URB1 PE=1 SV=4	0	6.508	1	1	1	1	1	2271	254.2	6.47	3.42	1	0	Not Found	Not Found	Not Found	Not Found	Not Found	High	1
FALSE	High	Master Protein	O14980	Exportin-1 OS=Homo sapiens OX=9606 GN=XPO1 PE=1 SV=1	0	6.503	4	3	3	4	3	1071	123.3	6.06	2.12	3	0	Not Found	High	High	Not Found	Not Found	High	1	Acetyl [K537; K693]
	Checked	Confidence	Annotated Sequence	Modifications	Qvality PEP	Qvality q-value	# Protein Groups	# Proteins	# Isoforms	# PSMs	Master Protein Accessions	Positions in Master Proteins	Modifications in Master Proteins	# Missed Cleavages	Theo. MH+ [Da]	Found in Sample: [S1] F1: Sample	Found in Sample: [S2] F2: Sample	Found in Sample: [S3] F3: Sample	Found in Sample: [S4] F4: Sample	Found in Sample: [S5] F5: Sample	Found in Sample: [S6] F6: Sample	Confidence (by Search Engine): Sequest HT	Percolator q-Value (by Search Engine): Sequest HT	Percolator PEP (by Search Engine): Sequest HT	XCorr (by Search Engine): Sequest HT
	FALSE	High	[K].DNKAIIASNIMYIVGQYPR.[F]	1xAcetyl [K3]; 1xOxidation [M11]	0.000687682	0.0014403	1	1	1	1	O14980	O14980 [535-553]	O14980 1xAcetyl [K537]	1	2224.14	Not Found	Not Found	Not Found	Not Found	Not Found	High	High	0.001156	0.001098	2.12
	FALSE	High	[K].QLGSILKTNVR.[A]	1xAcetyl [K7]	0.0155533	0.00224277	1	1	1	2	O14980	O14980 [687-697]	O14980 1xAcetyl [K693]	1	1270.75	Not Found	High	High	Not Found	Not Found	Not Found	High	0.00335	0.01503	1.29
FALSE	High	Master Protein	P49773	Histidine triad nucleotide-binding protein 1 OS=Homo sapiens OX=9606 GN=HINT1 PE=1 SV=2	0	6.48	29	2	2	2	2	126	13.8	6.95	2.18	2	0	Not Found	High	High	Not Found	Not Found	Not Found	1	Acetyl [K21]
	Checked	Confidence	Annotated Sequence	Modifications	Qvality PEP	Qvality q-value	# Protein Groups	# Proteins	# Isoforms	# PSMs	Master Protein Accessions	Positions in Master Proteins	Modifications in Master Proteins	# Missed Cleavages	Theo. MH+ [Da]	Found in Sample: [S1] F1: Sample	Found in Sample: [S2] F2: Sample	Found in Sample: [S3] F3: Sample	Found in Sample: [S4] F4: Sample	Found in Sample: [S5] F5: Sample	Found in Sample: [S6] F6: Sample	Confidence (by Search Engine): Sequest HT	Percolator q-Value (by Search Engine): Sequest HT	Percolator PEP (by Search Engine): Sequest HT	XCorr (by Search Engine): Sequest HT
	FALSE	High	[R].PGGDTIFGKIIR.[K]	1xAcetyl [K9]	5.92426e-05	0.0014403	1	1	1	1	P49773	P49773 [13-24]	P49773 1xAcetyl [K21]	1	1315.74	Not Found	Not Found	High	Not Found	Not Found	Not Found	High	0.00335	8.274e-05	2.18
FALSE	High	Master Protein	P14174	Macrophage migration inhibitory factor OS=Homo sapiens OX=9606 GN=MIF PE=1 SV=4	0	6.474	10	1	2	6	1	115	12.5	7.88	6.1	1	0	Not Found	Not Found	Not Found	Not Found	High	High	1	Met-loss [N-Term]
FALSE	High	Master Protein	P62888	60S ribosomal protein L30 OS=Homo sapiens OX=9606 GN=RPL30 PE=1 SV=2	0	6.472	18	2	2	2	2	115	12.8	9.63	1.85	2	0	Not Found	Not Found	Not Found	Not Found	Not Found	High	1	Acetyl [K26]
	Checked	Confidence	Annotated Sequence	Modifications	Qvality PEP	Qvality q-value	# Protein Groups	# Proteins	# Isoforms	# PSMs	Master Protein Accessions	Positions in Master Proteins	Modifications in Master Proteins	# Missed Cleavages	Theo. MH+ [Da]	Found in Sample: [S1] F1: Sample	Found in Sample: [S2] F2: Sample	Found in Sample: [S3] F3: Sample	Found in Sample: [S4] F4: Sample	Found in Sample: [S5] F5: Sample	Found in Sample: [S6] F6: Sample	Confidence (by Search Engine): Sequest HT	Percolator q-Value (by Search Engine): Sequest HT	Percolator PEP (by Search Engine): Sequest HT	XCorr (by Search Engine): Sequest HT
	FALSE	High	[K].SGKYVLGYK.[Q]	1xAcetyl [K3]	0.00234164	0.00191727	1	1	1	1	P62888	P62888 [24-32]	P62888 1xAcetyl [K26]	1	1056.57	Not Found	Not Found	Not Found	Not Found	Not Found	High	High	0.001156	0.00338	1.53
FALSE	High	Master Protein	Q16531	DNA damage-binding protein 1 OS=Homo sapiens OX=9606 GN=DDB1 PE=1 SV=1	0	6.472	4	3	3	4	3	1140	126.9	5.26	6.34	3	0	Not Found	High	Not Found	High	Not Found	High	1
FALSE	High	Master Protein	P42765	3-ketoacyl-CoA thiolase, mitochondrial OS=Homo sapiens OX=9606 GN=ACAA2 PE=1 SV=2	0	6.471	11	3	3	3	3	397	41.9	8.09	4	3	0	Not Found	High	Not Found	Not Found	High	Not Found	1	Acetyl [K137; K181; K209]
	Checked	Confidence	Annotated Sequence	Modifications	Qvality PEP	Qvality q-value	# Protein Groups	# Proteins	# Isoforms	# PSMs	Master Protein Accessions	Positions in Master Proteins	Modifications in Master Proteins	# Missed Cleavages	Theo. MH+ [Da]	Found in Sample: [S1] F1: Sample	Found in Sample: [S2] F2: Sample	Found in Sample: [S3] F3: Sample	Found in Sample: [S4] F4: Sample	Found in Sample: [S5] F5: Sample	Found in Sample: [S6] F6: Sample	Confidence (by Search Engine): Sequest HT	Percolator q-Value (by Search Engine): Sequest HT	Percolator PEP (by Search Engine): Sequest HT	XCorr (by Search Engine): Sequest HT
	FALSE	High	[K].AANDAGYFNDEMAPIEVKTK.[K]	1xAcetyl [K18]; 1xOxidation [M12]	0.018437	0.002794	1	1	1	1	P42765	P42765 [192-211]	P42765 1xAcetyl [K209]	1	2242.03	Not Found	High	Not Found	Not Found	Not Found	Not Found	High	0.004386	0.01586	2.4
	FALSE	High	[R].EECDKYALQSQQR.[W]	1xAcetyl [K5]; 1xPropionamide [C3]	0.00628238	0.00191727	1	1	1	1	P42765	P42765 [177-189]	P42765 1xAcetyl [K181]	1	1710.78	Not Found	Not Found	Not Found	Not Found	High	Not Found	High	0.002564	0.01347	1.23
	FALSE	High	[R].FGTKLGSDIK.[L]	1xAcetyl [K4]	0.000538843	0.0014403	1	1	1	1	P42765	P42765 [134-143]	P42765 1xAcetyl [K137]	1	1107.6	Not Found	Not Found	Not Found	Not Found	High	Not Found	High	0.002564	0.001581	1.61
FALSE	High	Master Protein	P31946	14-3-3 protein beta/alpha OS=Homo sapiens OX=9606 GN=YWHAB PE=1 SV=3	0	6.398	17	4	4	4	1	246	28.1	4.83	2.31	4	0	Not Found	Not Found	High	Not Found	Not Found	Not Found	1	Acetyl [K51; K70; K124]
	Checked	Confidence	Annotated Sequence	Modifications	Qvality PEP	Qvality q-value	# Protein Groups	# Proteins	# Isoforms	# PSMs	Master Protein Accessions	Positions in Master Proteins	Modifications in Master Proteins	# Missed Cleavages	Theo. MH+ [Da]	Found in Sample: [S1] F1: Sample	Found in Sample: [S2] F2: Sample	Found in Sample: [S3] F3: Sample	Found in Sample: [S4] F4: Sample	Found in Sample: [S5] F5: Sample	Found in Sample: [S6] F6: Sample	Confidence (by Search Engine): Sequest HT	Percolator q-Value (by Search Engine): Sequest HT	Percolator PEP (by Search Engine): Sequest HT	XCorr (by Search Engine): Sequest HT
	FALSE	High	[K].MKGDYFR.[Y]	1xAcetyl [K2]; 1xOxidation [M1]	0.040474	0.00536719	2	2	1	1	P31946; P27348	P31946 [123-129]; P27348 [121-127]	P31946 1xAcetyl [K124]; P27348 1xAcetyl [K122]	1	974.44	Not Found	Not Found	Not Found	High	Not Found	Not Found	High	0.004274	0.06562	1.29
	FALSE	High	[R].NLLSVAYKNVVGAR.[R]	1xAcetyl [K8]	0.0333761	0.0039873	2	4	1	1	P63104; P31946	P63104 [42-55]; P31946 [44-57]	P63104 1xAcetyl [K49]; P31946 1xAcetyl [K51]	1	1545.87	Not Found	Not Found	Not Found	Not Found	Not Found	High	High	0.003788	0.03867	1.53
	FALSE	High	[R].VISSIEQKTER.[N]	1xAcetyl [K8]	0.00796589	0.00224277	1	1	1	1	P31946	P31946 [63-73]	P31946 1xAcetyl [K70]	1	1331.72	Not Found	Not Found	High	Not Found	Not Found	Not Found	High	0.00335	0.008059	1.1
FALSE	High	Master Protein	P55884	Eukaryotic translation initiation factor 3 subunit B OS=Homo sapiens OX=9606 GN=EIF3B PE=1 SV=3	0	6.341	4	3	3	3	3	814	92.4	5	1.67	3	0	Not Found	Not Found	Not Found	Not Found	Not Found	High	1	Acetyl [K209; K741]
	Checked	Confidence	Annotated Sequence	Modifications	Qvality PEP	Qvality q-value	# Protein Groups	# Proteins	# Isoforms	# PSMs	Master Protein Accessions	Positions in Master Proteins	Modifications in Master Proteins	# Missed Cleavages	Theo. MH+ [Da]	Found in Sample: [S1] F1: Sample	Found in Sample: [S2] F2: Sample	Found in Sample: [S3] F3: Sample	Found in Sample: [S4] F4: Sample	Found in Sample: [S5] F5: Sample	Found in Sample: [S6] F6: Sample	Confidence (by Search Engine): Sequest HT	Percolator q-Value (by Search Engine): Sequest HT	Percolator PEP (by Search Engine): Sequest HT	XCorr (by Search Engine): Sequest HT
	FALSE	High	[R].LSQSKASK.[E]	1xAcetyl [K5]	0.0473097	0.00569921	1	1	1	1	P55884	P55884 [737-744]	P55884 1xAcetyl [K741]	1	890.494	Not Found	Not Found	Not Found	Not Found	Not Found	High	High	0.006488	0.053	1.01
	FALSE	High	[K].NVIHKIFSK.[F]	1xAcetyl [K5]	0.018437	0.002794	1	1	1	1	P55884	P55884 [205-213]	P55884 1xAcetyl [K209]	1	1127.66	Not Found	Not Found	Not Found	Not Found	Not Found	High	High	0.002205	0.02251	1.67
FALSE	High	Master Protein	Q13283	Ras GTPase-activating protein-binding protein 1 OS=Homo sapiens OX=9606 GN=G3BP1 PE=1 SV=1	0	6.325	11	2	2	2	2	466	52.1	5.52	4.87	2	0	Not Found	High	Not Found	Not Found	Not Found	High	1	Acetyl [K376]
	Checked	Confidence	Annotated Sequence	Modifications	Qvality PEP	Qvality q-value	# Protein Groups	# Proteins	# Isoforms	# PSMs	Master Protein Accessions	Positions in Master Proteins	Modifications in Master Proteins	# Missed Cleavages	Theo. MH+ [Da]	Found in Sample: [S1] F1: Sample	Found in Sample: [S2] F2: Sample	Found in Sample: [S3] F3: Sample	Found in Sample: [S4] F4: Sample	Found in Sample: [S5] F5: Sample	Found in Sample: [S6] F6: Sample	Confidence (by Search Engine): Sequest HT	Percolator q-Value (by Search Engine): Sequest HT	Percolator PEP (by Search Engine): Sequest HT	XCorr (by Search Engine): Sequest HT
	FALSE	High	[R].INSGGKLPNFGFVVFDDSEPVQK.[V]	1xAcetyl [K6]	0.000717668	0.0014403	1	1	1	1	Q13283	Q13283 [371-393]	Q13283 1xAcetyl [K376]	1	2536.27	Not Found	High	Not Found	Not Found	Not Found	Not Found	High	0.004386	0.0007884	2.34
FALSE	High	Master Protein	P08134	Rho-related GTP-binding protein RhoC OS=Homo sapiens OX=9606 GN=RHOC PE=1 SV=1	0	6.301	15	3	3	3	3	193	22	6.58	2.04	3	0	Not Found	Not Found	Not Found	Not Found	Not Found	High	1	Acetyl [K104]
	Checked	Confidence	Annotated Sequence	Modifications	Qvality PEP	Qvality q-value	# Protein Groups	# Proteins	# Isoforms	# PSMs	Master Protein Accessions	Positions in Master Proteins	Modifications in Master Proteins	# Missed Cleavages	Theo. MH+ [Da]	Found in Sample: [S1] F1: Sample	Found in Sample: [S2] F2: Sample	Found in Sample: [S3] F3: Sample	Found in Sample: [S4] F4: Sample	Found in Sample: [S5] F5: Sample	Found in Sample: [S6] F6: Sample	Confidence (by Search Engine): Sequest HT	Percolator q-Value (by Search Engine): Sequest HT	Percolator PEP (by Search Engine): Sequest HT	XCorr (by Search Engine): Sequest HT
	FALSE	High	[K].WTPEVKHFCPNVPIILVGNK.[K]	1xAcetyl [K6]; 1xPropionamide [C9]	0.0569311	0.00569921	1	2	1	1	P08134	P08134 [99-118]	P08134 1xAcetyl [K104]	1	2404.28	Not Found	Not Found	Not Found	Not Found	Not Found	High	High	0.006488	0.06266	1.65
FALSE	High	Master Protein	P62316	Small nuclear ribonucleoprotein Sm D2 OS=Homo sapiens OX=9606 GN=SNRPD2 PE=1 SV=1	0	6.273	17	2	3	4	2	118	13.5	9.91	5.16	2	0	Not Found	Not Found	High	High	Not Found	Not Found	1
FALSE	High	Master Protein	Q9NVP1	ATP-dependent RNA helicase DDX18 OS=Homo sapiens OX=9606 GN=DDX18 PE=1 SV=2	0	6.252	7	3	3	3	3	670	75.4	9.5	2.44	3	0	Not Found	High	Not Found	Not Found	Not Found	High	1	Acetyl [K460]
	Checked	Confidence	Annotated Sequence	Modifications	Qvality PEP	Qvality q-value	# Protein Groups	# Proteins	# Isoforms	# PSMs	Master Protein Accessions	Positions in Master Proteins	Modifications in Master Proteins	# Missed Cleavages	Theo. MH+ [Da]	Found in Sample: [S1] F1: Sample	Found in Sample: [S2] F2: Sample	Found in Sample: [S3] F3: Sample	Found in Sample: [S4] F4: Sample	Found in Sample: [S5] F5: Sample	Found in Sample: [S6] F6: Sample	Confidence (by Search Engine): Sequest HT	Percolator q-Value (by Search Engine): Sequest HT	Percolator PEP (by Search Engine): Sequest HT	XCorr (by Search Engine): Sequest HT
	FALSE	High	[K].YHYELLNYIDLPVLAIHGKQK.[Q]	1xAcetyl [K21]	0.00184626	0.0014403	1	1	1	1	Q9NVP1	Q9NVP1 [440-460]	Q9NVP1 1xAcetyl [K460]	1	2569.38	Not Found	Not Found	Not Found	Not Found	Not Found	High	High	0.001156	0.002721	2.44
FALSE	High	Master Protein	Q6IE81	Protein Jade-1 OS=Homo sapiens OX=9606 GN=JADE1 PE=1 SV=1	0	6.249	4	2	2	5	2	842	95.5	7.91	5.62	2	0	Not Found	Not Found	Not Found	Not Found	High	High	1	Acetyl [K302; K380]
	Checked	Confidence	Annotated Sequence	Modifications	Qvality PEP	Qvality q-value	# Protein Groups	# Proteins	# Isoforms	# PSMs	Master Protein Accessions	Positions in Master Proteins	Modifications in Master Proteins	# Missed Cleavages	Theo. MH+ [Da]	Found in Sample: [S1] F1: Sample	Found in Sample: [S2] F2: Sample	Found in Sample: [S3] F3: Sample	Found in Sample: [S4] F4: Sample	Found in Sample: [S5] F5: Sample	Found in Sample: [S6] F6: Sample	Confidence (by Search Engine): Sequest HT	Percolator q-Value (by Search Engine): Sequest HT	Percolator PEP (by Search Engine): Sequest HT	XCorr (by Search Engine): Sequest HT
	FALSE	High	[R].KPEESLGKGAAQENGAPECSPR.[N]	1xAcetyl [K8]; 1xPropionamide [C19]	6.98479e-05	0.0014403	1	1	1	2	Q6IE81	Q6IE81 [373-394]	Q6IE81 1xAcetyl [K380]	2	2368.12	Not Found	Not Found	Not Found	Not Found	High	Not Found	High	0.002564	0.0002669	3.17
	FALSE	High	[K].MEPITKVSHIPSSR.[W]	1xAcetyl [K6]; 1xOxidation [M1]	0.00140336	0.0014403	1	1	1	3	Q6IE81	Q6IE81 [297-310]	Q6IE81 1xAcetyl [K302]	1	1639.85	Not Found	Not Found	Not Found	Not Found	High	High	High	0.001156	0.002111	1.68
FALSE	High	Master Protein	P60763	Ras-related C3 botulinum toxin substrate 3 OS=Homo sapiens OX=9606 GN=RAC3 PE=1 SV=1	0	6.243	11	2	2	3	2	192	21.4	8.15	1.77	2	0	Not Found	Not Found	Not Found	Not Found	High	High	1	Acetyl [K166]
	Checked	Confidence	Annotated Sequence	Modifications	Qvality PEP	Qvality q-value	# Protein Groups	# Proteins	# Isoforms	# PSMs	Master Protein Accessions	Positions in Master Proteins	Modifications in Master Proteins	# Missed Cleavages	Theo. MH+ [Da]	Found in Sample: [S1] F1: Sample	Found in Sample: [S2] F2: Sample	Found in Sample: [S3] F3: Sample	Found in Sample: [S4] F4: Sample	Found in Sample: [S5] F5: Sample	Found in Sample: [S6] F6: Sample	Confidence (by Search Engine): Sequest HT	Percolator q-Value (by Search Engine): Sequest HT	Percolator PEP (by Search Engine): Sequest HT	XCorr (by Search Engine): Sequest HT
	FALSE	High	[R].GLKTVFDEAIR.[A]	1xAcetyl [K3]	0.00229922	0.00191727	1	3	1	2	P60763	P60763 [164-174]	P60763 1xAcetyl [K166]	1	1290.71	Not Found	Not Found	Not Found	Not Found	High	High	High	0.001156	0.003325	1.44
FALSE	High	Master Protein	P50213	Isocitrate dehydrogenase [NAD] subunit alpha, mitochondrial OS=Homo sapiens OX=9606 GN=IDH3A PE=1 SV=1	0	6.239	11	3	3	4	3	366	39.6	6.92	2.6	3	0	Not Found	Not Found	Not Found	Not Found	Not Found	High	1	Acetyl [K100]
	Checked	Confidence	Annotated Sequence	Modifications	Qvality PEP	Qvality q-value	# Protein Groups	# Proteins	# Isoforms	# PSMs	Master Protein Accessions	Positions in Master Proteins	Modifications in Master Proteins	# Missed Cleavages	Theo. MH+ [Da]	Found in Sample: [S1] F1: Sample	Found in Sample: [S2] F2: Sample	Found in Sample: [S3] F3: Sample	Found in Sample: [S4] F4: Sample	Found in Sample: [S5] F5: Sample	Found in Sample: [S6] F6: Sample	Confidence (by Search Engine): Sequest HT	Percolator q-Value (by Search Engine): Sequest HT	Percolator PEP (by Search Engine): Sequest HT	XCorr (by Search Engine): Sequest HT
	FALSE	High	[K].GPLKTPIAAGHPSMNLLLR.[K]	1xAcetyl [K4]; 1xOxidation [M14]	0.000334879	0.0014403	1	1	1	2	P50213	P50213 [97-115]	P50213 1xAcetyl [K100]	1	2044.14	Not Found	Not Found	Not Found	Not Found	Not Found	High	High	0.001156	0.0005684	2.6
FALSE	High	Master Protein	Q96F07	Cytoplasmic FMR1-interacting protein 2 OS=Homo sapiens OX=9606 GN=CYFIP2 PE=1 SV=2	0	6.237	2	2	2	2	2	1278	148.3	7.31	2.18	2	0	Not Found	Not Found	Not Found	Not Found	Not Found	High	1	Acetyl [K182]
	Checked	Confidence	Annotated Sequence	Modifications	Qvality PEP	Qvality q-value	# Protein Groups	# Proteins	# Isoforms	# PSMs	Master Protein Accessions	Positions in Master Proteins	Modifications in Master Proteins	# Missed Cleavages	Theo. MH+ [Da]	Found in Sample: [S1] F1: Sample	Found in Sample: [S2] F2: Sample	Found in Sample: [S3] F3: Sample	Found in Sample: [S4] F4: Sample	Found in Sample: [S5] F5: Sample	Found in Sample: [S6] F6: Sample	Confidence (by Search Engine): Sequest HT	Percolator q-Value (by Search Engine): Sequest HT	Percolator PEP (by Search Engine): Sequest HT	XCorr (by Search Engine): Sequest HT
	FALSE	High	[K].CSVKNDHSAYK.[R]	1xAcetyl [K4]; 1xPropionamide [C1]	7.42406e-05	0.0014403	1	2	1	1	Q96F07	Q96F07 [179-189]	Q96F07 1xAcetyl [K182]	1	1364.63	Not Found	Not Found	Not Found	Not Found	Not Found	High	High	0.001156	0.0001417	2.18
FALSE	High	Master Protein	P22626	Heterogeneous nuclear ribonucleoproteins A2/B1 OS=Homo sapiens OX=9606 GN=HNRNPA2B1 PE=1 SV=2	0	6.214	11	3	3	4	3	353	37.4	8.95	3.54	3	0	Not Found	Not Found	High	Not Found	High	Not Found	1	Acetyl [K173]
	Checked	Confidence	Annotated Sequence	Modifications	Qvality PEP	Qvality q-value	# Protein Groups	# Proteins	# Isoforms	# PSMs	Master Protein Accessions	Positions in Master Proteins	Modifications in Master Proteins	# Missed Cleavages	Theo. MH+ [Da]	Found in Sample: [S1] F1: Sample	Found in Sample: [S2] F2: Sample	Found in Sample: [S3] F3: Sample	Found in Sample: [S4] F4: Sample	Found in Sample: [S5] F5: Sample	Found in Sample: [S6] F6: Sample	Confidence (by Search Engine): Sequest HT	Percolator q-Value (by Search Engine): Sequest HT	Percolator PEP (by Search Engine): Sequest HT	XCorr (by Search Engine): Sequest HT
	FALSE	High	[K].IVLQKYHTINGHNAEVR.[K]	1xAcetyl [K5]	0.00017544	0.0014403	1	1	1	1	P22626	P22626 [169-185]	P22626 1xAcetyl [K173]	1	2034.09	Not Found	Not Found	High	Not Found	Not Found	Not Found	High	0.00335	0.0002285	1.76
FALSE	High	Master Protein	Q02790	Peptidyl-prolyl cis-trans isomerase FKBP4 OS=Homo sapiens OX=9606 GN=FKBP4 PE=1 SV=3	0	6.203	6	2	2	3	2	459	51.8	5.43	5.39	2	0	Not Found	Not Found	Not Found	High	Not Found	High	1	Acetyl [K390]
	Checked	Confidence	Annotated Sequence	Modifications	Qvality PEP	Qvality q-value	# Protein Groups	# Proteins	# Isoforms	# PSMs	Master Protein Accessions	Positions in Master Proteins	Modifications in Master Proteins	# Missed Cleavages	Theo. MH+ [Da]	Found in Sample: [S1] F1: Sample	Found in Sample: [S2] F2: Sample	Found in Sample: [S3] F3: Sample	Found in Sample: [S4] F4: Sample	Found in Sample: [S5] F5: Sample	Found in Sample: [S6] F6: Sample	Confidence (by Search Engine): Sequest HT	Percolator q-Value (by Search Engine): Sequest HT	Percolator PEP (by Search Engine): Sequest HT	XCorr (by Search Engine): Sequest HT
	FALSE	High	[K].AAKTQLAVCQQR.[I]	1xAcetyl [K3]; 1xPropionamide [C9]	0.00675856	0.00191727	1	1	1	1	Q02790	Q02790 [388-399]	Q02790 1xAcetyl [K390]	1	1429.76	Not Found	Not Found	Not Found	High	Not Found	Not Found	High	0.004274	0.01656	1.16
FALSE	High	Master Protein	P43243	Matrin-3 OS=Homo sapiens OX=9606 GN=MATR3 PE=1 SV=2	0	6.138	3	3	3	3	3	847	94.6	6.25	1.66	3	0	Not Found	High	High	Not Found	Not Found	High	1	Acetyl [K3; K571; K836]; Met-loss+Acetyl [N-Term]
	Checked	Confidence	Annotated Sequence	Modifications	Qvality PEP	Qvality q-value	# Protein Groups	# Proteins	# Isoforms	# PSMs	Master Protein Accessions	Positions in Master Proteins	Modifications in Master Proteins	# Missed Cleavages	Theo. MH+ [Da]	Found in Sample: [S1] F1: Sample	Found in Sample: [S2] F2: Sample	Found in Sample: [S3] F3: Sample	Found in Sample: [S4] F4: Sample	Found in Sample: [S5] F5: Sample	Found in Sample: [S6] F6: Sample	Confidence (by Search Engine): Sequest HT	Percolator q-Value (by Search Engine): Sequest HT	Percolator PEP (by Search Engine): Sequest HT	XCorr (by Search Engine): Sequest HT
	FALSE	High	[K].FLNKLAEER.[R]	1xAcetyl [K4]	0.00158531	0.0014403	1	1	1	1	P43243	P43243 [833-841]	P43243 1xAcetyl [K836]	1	1161.63	Not Found	Not Found	Not Found	Not Found	Not Found	High	High	0.001156	0.002365	1.66
	FALSE	High	[-].MSKSFQQSSLSR.[D]	1xAcetyl [K3]; 1xMet-loss+Acetyl [N-Term]	0.0185493	0.002794	1	1	1	1	P43243	P43243 [1-12]	P43243 1xAcetyl [K3]; 1xMet-loss+Acetyl [N-Term]	1	1338.66	Not Found	Not Found	High	Not Found	Not Found	Not Found	High	0.00335	0.01781	1.14
	FALSE	High	[K].VDLSEKYK.[K]	1xAcetyl [K6]	0.0201945	0.00313308	1	1	1	1	P43243	P43243 [566-573]	P43243 1xAcetyl [K571]	1	1023.54	Not Found	High	Not Found	Not Found	Not Found	Not Found	High	0.004386	0.01728	1.43
FALSE	High	Master Protein	P08559	Pyruvate dehydrogenase E1 component subunit alpha, somatic form, mitochondrial OS=Homo sapiens OX=9606 GN=PDHA1 PE=1 SV=3	0	6.102	6	4	4	4	4	390	43.3	8.06	5.97	4	0	Not Found	Not Found	High	Not Found	High	High	1	Acetyl [K77; K83; K313; K321]
	Checked	Confidence	Annotated Sequence	Modifications	Qvality PEP	Qvality q-value	# Protein Groups	# Proteins	# Isoforms	# PSMs	Master Protein Accessions	Positions in Master Proteins	Modifications in Master Proteins	# Missed Cleavages	Theo. MH+ [Da]	Found in Sample: [S1] F1: Sample	Found in Sample: [S2] F2: Sample	Found in Sample: [S3] F3: Sample	Found in Sample: [S4] F4: Sample	Found in Sample: [S5] F5: Sample	Found in Sample: [S6] F6: Sample	Confidence (by Search Engine): Sequest HT	Percolator q-Value (by Search Engine): Sequest HT	Percolator PEP (by Search Engine): Sequest HT	XCorr (by Search Engine): Sequest HT
	FALSE	High	[K].ADQLYKQK.[IF]	1xAcetyl [K6]	0.0111321	0.00224277	1	2	1	1	P08559	P08559 [78-85]	P08559 1xAcetyl [K83]	1	1035.55	Not Found	Not Found	Not Found	Not Found	Not Found	High	High	0.001156	0.0142	1.91
	FALSE	High	[R].MELKADQLYK.[Q]	1xAcetyl [K4]; 1xOxidation [M1]	0.0713083	0.00735032	1	2	1	1	P08559	P08559 [74-83]	P08559 1xAcetyl [K77]	1	1296.65	Not Found	Not Found	High	Not Found	Not Found	Not Found	High	0.004724	0.06309	1.67
	FALSE	High	[K].SDPIMLLKDR.[M]	1xAcetyl [K8]; 1xOxidation [M5]	0.0094458	0.00224277	1	1	1	1	P08559	P08559 [314-323]	P08559 1xAcetyl [K321]	1	1245.65	Not Found	Not Found	Not Found	Not Found	High	Not Found	High	0.002564	0.01924	1.6
	FALSE	High	[R].SKSDPIMLLK.[D]	1xAcetyl [K2]; 1xOxidation [M7]	0.0402313	0.00536719	1	1	1	1	P08559	P08559 [312-321]	P08559 1xAcetyl [K313]	1	1189.65	Not Found	Not Found	Not Found	Not Found	Not Found	High	High	0.005376	0.04587	2.39
FALSE	High	Master Protein	A6NMY6	Putative annexin A2-like protein OS=Homo sapiens OX=9606 GN=ANXA2P2 PE=5 SV=2	0	6.042	5	1	1	1	1	339	38.6	6.95	3.58	1	0	Not Found	Not Found	Not Found	Not Found	Not Found	High	1
FALSE	High	Master Protein	Q86VP6	Cullin-associated NEDD8-dissociated protein 1 OS=Homo sapiens OX=9606 GN=CAND1 PE=1 SV=2	0	6.032	3	3	3	4	3	1230	136.3	5.78	3.53	3	0	Not Found	Not Found	High	Not Found	High	High	1	Acetyl [K971]
	Checked	Confidence	Annotated Sequence	Modifications	Qvality PEP	Qvality q-value	# Protein Groups	# Proteins	# Isoforms	# PSMs	Master Protein Accessions	Positions in Master Proteins	Modifications in Master Proteins	# Missed Cleavages	Theo. MH+ [Da]	Found in Sample: [S1] F1: Sample	Found in Sample: [S2] F2: Sample	Found in Sample: [S3] F3: Sample	Found in Sample: [S4] F4: Sample	Found in Sample: [S5] F5: Sample	Found in Sample: [S6] F6: Sample	Confidence (by Search Engine): Sequest HT	Percolator q-Value (by Search Engine): Sequest HT	Percolator PEP (by Search Engine): Sequest HT	XCorr (by Search Engine): Sequest HT
	FALSE	High	[R].LKGYLISGSSYAR.[S]	1xAcetyl [K2]	0.0318023	0.0039873	1	1	1	1	Q86VP6	Q86VP6 [970-982]	Q86VP6 1xAcetyl [K971]	1	1456.78	Not Found	Not Found	Not Found	Not Found	High	Not Found	High	0.002564	0.05543	1.74
FALSE	High	Master Protein	Q15067	Peroxisomal acyl-coenzyme A oxidase 1 OS=Homo sapiens OX=9606 GN=ACOX1 PE=1 SV=3	0	6.026	6	3	3	3	3	660	74.4	8.16	2.24	3	0	Not Found	High	Not Found	Not Found	Not Found	High	1	Acetyl [K196; K500; K549]
	Checked	Confidence	Annotated Sequence	Modifications	Qvality PEP	Qvality q-value	# Protein Groups	# Proteins	# Isoforms	# PSMs	Master Protein Accessions	Positions in Master Proteins	Modifications in Master Proteins	# Missed Cleavages	Theo. MH+ [Da]	Found in Sample: [S1] F1: Sample	Found in Sample: [S2] F2: Sample	Found in Sample: [S3] F3: Sample	Found in Sample: [S4] F4: Sample	Found in Sample: [S5] F5: Sample	Found in Sample: [S6] F6: Sample	Confidence (by Search Engine): Sequest HT	Percolator q-Value (by Search Engine): Sequest HT	Percolator PEP (by Search Engine): Sequest HT	XCorr (by Search Engine): Sequest HT
	FALSE	High	[K].IQDKAIQAVLR.[S]	1xAcetyl [K4]	0.0473097	0.00569921	1	1	1	1	Q15067	Q15067 [546-556]	Q15067 1xAcetyl [K549]	1	1296.76	Not Found	Not Found	Not Found	Not Found	Not Found	High	High	0.006488	0.05308	1.17
	FALSE	High	[R].LVEIAAKNLQK.[E]	1xAcetyl [K7]	0.0137728	0.00224277	1	1	1	1	Q15067	Q15067 [494-504]	Q15067 1xAcetyl [K500]	1	1268.76	Not Found	High	Not Found	Not Found	Not Found	Not Found	High	0.004386	0.01203	1.46
	FALSE	High	[K].TSNHAIVLAQLITKGK.[C]	1xAcetyl [K14]	0.000950006	0.0014403	1	1	1	1	Q15067	Q15067 [183-198]	Q15067 1xAcetyl [K196]	1	1736.01	Not Found	Not Found	Not Found	Not Found	Not Found	High	High	0.001156	0.001476	2.24
FALSE	High	Master Protein	Q13443	Disintegrin and metalloproteinase domain-containing protein 9 OS=Homo sapiens OX=9606 GN=ADAM9 PE=1 SV=1	0	6.025	1	1	1	4	1	819	90.5	7.52	17.19	1	0	Not Found	Not Found	Not Found	Not Found	High	High	1
FALSE	High	Master Protein	Q8N4Q0	Prostaglandin reductase 3 OS=Homo sapiens OX=9606 GN=ZADH2 PE=1 SV=1	0	6.012	3	1	1	1	1	377	40.1	8.18	2.7	1	0	Not Found	Not Found	Not Found	Not Found	Not Found	High	1
FALSE	High	Master Protein	P05388	60S acidic ribosomal protein P0 OS=Homo sapiens OX=9606 GN=RPLP0 PE=1 SV=1	0	6.003	11	3	3	4	3	317	34.3	5.97	4.13	3	0	Not Found	High	Not Found	Not Found	Not Found	High	1	Acetyl [K106]
	Checked	Confidence	Annotated Sequence	Modifications	Qvality PEP	Qvality q-value	# Protein Groups	# Proteins	# Isoforms	# PSMs	Master Protein Accessions	Positions in Master Proteins	Modifications in Master Proteins	# Missed Cleavages	Theo. MH+ [Da]	Found in Sample: [S1] F1: Sample	Found in Sample: [S2] F2: Sample	Found in Sample: [S3] F3: Sample	Found in Sample: [S4] F4: Sample	Found in Sample: [S5] F5: Sample	Found in Sample: [S6] F6: Sample	Confidence (by Search Engine): Sequest HT	Percolator q-Value (by Search Engine): Sequest HT	Percolator PEP (by Search Engine): Sequest HT	XCorr (by Search Engine): Sequest HT
	FALSE	High	[R].DMLLANKVPAAAR.[A]	1xAcetyl [K7]; 1xOxidation [M2]	0.0035655	0.00191727	1	2	1	1	P05388	P05388 [100-112]	P05388 1xAcetyl [K106]	1	1427.77	Not Found	Not Found	Not Found	Not Found	Not Found	High	High	0.001156	0.004973	1.48
FALSE	High	Master Protein	Q02447	Transcription factor Sp3 OS=Homo sapiens OX=9606 GN=SP3 PE=1 SV=3	0	5.961	1	1	2	2	1	781	81.9	5.26	3.83	1	0	Not Found	Not Found	Not Found	Not Found	Not Found	High	1
FALSE	High	Master Protein	Q00341	Vigilin OS=Homo sapiens OX=9606 GN=HDLBP PE=1 SV=2	0	5.939	2	2	2	3	2	1268	141.4	6.87	2.24	2	0	Not Found	Not Found	Not Found	Not Found	High	High	1	Acetyl [K453; K991]
	Checked	Confidence	Annotated Sequence	Modifications	Qvality PEP	Qvality q-value	# Protein Groups	# Proteins	# Isoforms	# PSMs	Master Protein Accessions	Positions in Master Proteins	Modifications in Master Proteins	# Missed Cleavages	Theo. MH+ [Da]	Found in Sample: [S1] F1: Sample	Found in Sample: [S2] F2: Sample	Found in Sample: [S3] F3: Sample	Found in Sample: [S4] F4: Sample	Found in Sample: [S5] F5: Sample	Found in Sample: [S6] F6: Sample	Confidence (by Search Engine): Sequest HT	Percolator q-Value (by Search Engine): Sequest HT	Percolator PEP (by Search Engine): Sequest HT	XCorr (by Search Engine): Sequest HT
	FALSE	High	[R].HLIGKSGANINR.[I]	1xAcetyl [K5]	0.000904782	0.0014403	1	1	1	2	Q00341	Q00341 [449-460]	Q00341 1xAcetyl [K453]	1	1321.73	Not Found	Not Found	Not Found	Not Found	High	High	High	0.001156	0.001413	2.24
	FALSE	High	[R].YVIGQKGSGIR.[K]	1xAcetyl [K6]	0.00647658	0.00191727	1	1	1	1	Q00341	Q00341 [986-996]	Q00341 1xAcetyl [K991]	1	1219.68	Not Found	Not Found	Not Found	Not Found	Not Found	High	High	0.001156	0.008622	1.48
FALSE	High	Master Protein	P30086	Phosphatidylethanolamine-binding protein 1 OS=Homo sapiens OX=9606 GN=PEBP1 PE=1 SV=3	0	5.938	12	2	3	3	2	187	21	7.53	0	2	0	Not Found	Not Found	High	Not Found	Not Found	High	1
FALSE	High	Master Protein	P62266	40S ribosomal protein S23 OS=Homo sapiens OX=9606 GN=RPS23 PE=1 SV=3	0	5.895	14	3	3	4	3	143	15.8	10.49	2.03	3	0	Not Found	Not Found	Not Found	High	Not Found	High	1	Acetyl [K21; K135]
	Checked	Confidence	Annotated Sequence	Modifications	Qvality PEP	Qvality q-value	# Protein Groups	# Proteins	# Isoforms	# PSMs	Master Protein Accessions	Positions in Master Proteins	Modifications in Master Proteins	# Missed Cleavages	Theo. MH+ [Da]	Found in Sample: [S1] F1: Sample	Found in Sample: [S2] F2: Sample	Found in Sample: [S3] F3: Sample	Found in Sample: [S4] F4: Sample	Found in Sample: [S5] F5: Sample	Found in Sample: [S6] F6: Sample	Confidence (by Search Engine): Sequest HT	Percolator q-Value (by Search Engine): Sequest HT	Percolator PEP (by Search Engine): Sequest HT	XCorr (by Search Engine): Sequest HT
	FALSE	High	[R].DQKWHDK.[Q]	1xAcetyl [K3]	0.0456389	0.00569921	1	1	1	1	P62266	P62266 [19-25]	P62266 1xAcetyl [K21]	1	998.469	Not Found	Not Found	Not Found	High	Not Found	Not Found	High	0.004274	0.07182	0.91
	FALSE	High	[K].VANVSLLALYKGK.[K]	1xAcetyl [K11]	0.00552827	0.00191727	1	1	1	1	P62266	P62266 [125-137]	P62266 1xAcetyl [K135]	1	1417.84	Not Found	Not Found	Not Found	Not Found	Not Found	High	High	0.001156	0.007457	1.62
FALSE	High	Master Protein	P50416	Carnitine O-palmitoyltransferase 1, liver isoform OS=Homo sapiens OX=9606 GN=CPT1A PE=1 SV=2	0	5.866	2	1	1	2	1	773	88.3	8.65	4.27	1	0	Not Found	Not Found	Not Found	Not Found	Not Found	High	1
FALSE	High	Master Protein	Q9NX55	Huntingtin-interacting protein K OS=Homo sapiens OX=9606 GN=HYPK PE=1 SV=2	0	5.863	9	1	1	2	1	129	14.7	4.93	2.33	1	0	Not Found	Not Found	High	Not Found	Not Found	Not Found	1	Acetyl [K35]
	Checked	Confidence	Annotated Sequence	Modifications	Qvality PEP	Qvality q-value	# Protein Groups	# Proteins	# Isoforms	# PSMs	Master Protein Accessions	Positions in Master Proteins	Modifications in Master Proteins	# Missed Cleavages	Theo. MH+ [Da]	Found in Sample: [S1] F1: Sample	Found in Sample: [S2] F2: Sample	Found in Sample: [S3] F3: Sample	Found in Sample: [S4] F4: Sample	Found in Sample: [S5] F5: Sample	Found in Sample: [S6] F6: Sample	Confidence (by Search Engine): Sequest HT	Percolator q-Value (by Search Engine): Sequest HT	Percolator PEP (by Search Engine): Sequest HT	XCorr (by Search Engine): Sequest HT
	FALSE	High	[R].KHDSGAADLER.[V]	1xAcetyl [K1]	0.000877617	0.0014403	1	1	1	2	Q9NX55	Q9NX55 [35-45]	Q9NX55 1xAcetyl [K35]	1	1240.59	Not Found	Not Found	High	Not Found	Not Found	Not Found	High	0.00335	0.001025	2.33
FALSE	High	Master Protein	Q8N3U4	Cohesin subunit SA-2 OS=Homo sapiens OX=9606 GN=STAG2 PE=1 SV=3	0	5.86	1	1	1	3	1	1231	141.2	5.43	8.4	1	0	Not Found	Not Found	Not Found	Not Found	Not Found	High	1
FALSE	High	Master Protein	P17480	Nucleolar transcription factor 1 OS=Homo sapiens OX=9606 GN=UBTF PE=1 SV=1	0	5.858	3	2	2	3	2	764	89.4	5.81	7.51	2	0	Not Found	High	High	Not Found	Not Found	Not Found	1	Acetyl [K114; K401]
	Checked	Confidence	Annotated Sequence	Modifications	Qvality PEP	Qvality q-value	# Protein Groups	# Proteins	# Isoforms	# PSMs	Master Protein Accessions	Positions in Master Proteins	Modifications in Master Proteins	# Missed Cleavages	Theo. MH+ [Da]	Found in Sample: [S1] F1: Sample	Found in Sample: [S2] F2: Sample	Found in Sample: [S3] F3: Sample	Found in Sample: [S4] F4: Sample	Found in Sample: [S5] F5: Sample	Found in Sample: [S6] F6: Sample	Confidence (by Search Engine): Sequest HT	Percolator q-Value (by Search Engine): Sequest HT	Percolator PEP (by Search Engine): Sequest HT	XCorr (by Search Engine): Sequest HT
	FALSE	High	[K].KPAQEGGKGGSEKPK.[R]	1xAcetyl [K8]	0.000424793	0.0014403	1	1	1	2	P17480	P17480 [394-408]	P17480 1xAcetyl [K401]	3	1539.81	Not Found	High	Not Found	Not Found	Not Found	Not Found	High	0.004386	0.0004883	3.63
	FALSE	High	[K].KPLTPYFR.[F]	1xAcetyl [K1]	0.0692355	0.00616184	1	1	1	1	P17480	P17480 [114-121]	P17480 1xAcetyl [K114]	1	1063.59	Not Found	Not Found	High	Not Found	Not Found	Not Found	High	0.004724	0.06138	0.99
FALSE	High	Master Protein	Q9Y2R9	28S ribosomal protein S7, mitochondrial OS=Homo sapiens OX=9606 GN=MRPS7 PE=1 SV=2	0	5.847	14	2	2	2	2	242	28.1	9.99	4.1	2	0	Not Found	Not Found	Not Found	Not Found	Not Found	High	1	Acetyl [K125; K208]
	Checked	Confidence	Annotated Sequence	Modifications	Qvality PEP	Qvality q-value	# Protein Groups	# Proteins	# Isoforms	# PSMs	Master Protein Accessions	Positions in Master Proteins	Modifications in Master Proteins	# Missed Cleavages	Theo. MH+ [Da]	Found in Sample: [S1] F1: Sample	Found in Sample: [S2] F2: Sample	Found in Sample: [S3] F3: Sample	Found in Sample: [S4] F4: Sample	Found in Sample: [S5] F5: Sample	Found in Sample: [S6] F6: Sample	Confidence (by Search Engine): Sequest HT	Percolator q-Value (by Search Engine): Sequest HT	Percolator PEP (by Search Engine): Sequest HT	XCorr (by Search Engine): Sequest HT
	FALSE	High	[K].LSHKLLEAFHNQGPVIK.[R]	1xAcetyl [K4]	0.0293996	0.00353869	1	1	1	1	Q9Y2R9	Q9Y2R9 [205-221]	Q9Y2R9 1xAcetyl [K208]	1	1973.1	Not Found	Not Found	Not Found	Not Found	Not Found	High	High	0.002924	0.03446	1.93
	FALSE	High	[K].QFEKYHAASAEEQATIER.[N]	1xAcetyl [K4]	1.92861e-05	0.0014403	1	1	1	1	Q9Y2R9	Q9Y2R9 [122-139]	Q9Y2R9 1xAcetyl [K125]	1	2150.01	Not Found	Not Found	Not Found	Not Found	Not Found	High	High	0.001156	4.126e-05	4.1
FALSE	High	Master Protein	P31939	Bifunctional purine biosynthesis protein ATIC OS=Homo sapiens OX=9606 GN=ATIC PE=1 SV=3	0	5.841	4	2	2	2	2	592	64.6	6.71	4.29	2	0	Not Found	Not Found	Not Found	Not Found	Not Found	High	1
FALSE	High	Master Protein	P18669	Phosphoglycerate mutase 1 OS=Homo sapiens OX=9606 GN=PGAM1 PE=1 SV=2	0	5.827	14	3	3	3	3	254	28.8	7.18	1.76	3	0	Not Found	High	High	Not Found	Not Found	Not Found	1	Acetyl [K106; K253]
	Checked	Confidence	Annotated Sequence	Modifications	Qvality PEP	Qvality q-value	# Protein Groups	# Proteins	# Isoforms	# PSMs	Master Protein Accessions	Positions in Master Proteins	Modifications in Master Proteins	# Missed Cleavages	Theo. MH+ [Da]	Found in Sample: [S1] F1: Sample	Found in Sample: [S2] F2: Sample	Found in Sample: [S3] F3: Sample	Found in Sample: [S4] F4: Sample	Found in Sample: [S5] F5: Sample	Found in Sample: [S6] F6: Sample	Confidence (by Search Engine): Sequest HT	Percolator q-Value (by Search Engine): Sequest HT	Percolator PEP (by Search Engine): Sequest HT	XCorr (by Search Engine): Sequest HT
	FALSE	High	[K].AETAAKHGEAQVK.[I]	1xAcetyl [K6]	0.0303017	0.00353869	1	2	1	1	P18669	P18669 [101-113]	P18669 1xAcetyl [K106]	1	1381.71	Not Found	Not Found	High	Not Found	Not Found	Not Found	High	0.00335	0.0282	1.76
	FALSE	High	[K].AMEAVAAQGKAK.[K-]	1xAcetyl [K12]; 1xOxidation [M2]	0.031043	0.0039873	1	2	1	1	P18669	P18669 [242-253]	P18669 1xAcetyl [K253]	1	1232.63	Not Found	High	Not Found	Not Found	Not Found	Not Found	High	0.004386	0.02586	1.45
FALSE	High	Master Protein	Q9UNX4	WD repeat-containing protein 3 OS=Homo sapiens OX=9606 GN=WDR3 PE=1 SV=1	0	5.823	3	3	3	4	3	943	106	6.64	1.73	3	0	Not Found	Not Found	High	Not Found	High	High	1	Acetyl [K5; K289; K360]; Met-loss [N-Term]
	Checked	Confidence	Annotated Sequence	Modifications	Qvality PEP	Qvality q-value	# Protein Groups	# Proteins	# Isoforms	# PSMs	Master Protein Accessions	Positions in Master Proteins	Modifications in Master Proteins	# Missed Cleavages	Theo. MH+ [Da]	Found in Sample: [S1] F1: Sample	Found in Sample: [S2] F2: Sample	Found in Sample: [S3] F3: Sample	Found in Sample: [S4] F4: Sample	Found in Sample: [S5] F5: Sample	Found in Sample: [S6] F6: Sample	Confidence (by Search Engine): Sequest HT	Percolator q-Value (by Search Engine): Sequest HT	Percolator PEP (by Search Engine): Sequest HT	XCorr (by Search Engine): Sequest HT
	FALSE	High	[-].MGLTKQYLR.[Y]	1xAcetyl [K5]; 1xMet-loss [N-Term]	0.00950345	0.00224277	1	1	1	2	Q9UNX4	Q9UNX4 [1-9]	Q9UNX4 1xAcetyl [K5]; 1xMet-loss [N-Term]	1	1020.58	Not Found	Not Found	Not Found	Not Found	High	High	High	0.002564	0.01937	1.41
	FALSE	High	[R].VTNIKTSAK.[I]	1xAcetyl [K5]	0.0517505	0.00569921	1	1	1	1	Q9UNX4	Q9UNX4 [356-364]	Q9UNX4 1xAcetyl [K360]	1	1003.58	Not Found	Not Found	High	Not Found	Not Found	Not Found	High	0.00335	0.04659	1.04
	FALSE	High	[R].VVNLAVDKTGR.[I]	1xAcetyl [K8]	0.00107976	0.0014403	1	1	1	1	Q9UNX4	Q9UNX4 [282-292]	Q9UNX4 1xAcetyl [K289]	1	1213.69	Not Found	Not Found	Not Found	Not Found	Not Found	High	High	0.001156	0.001664	1.73
FALSE	High	Master Protein	Q9UQ35	Serine/arginine repetitive matrix protein 2 OS=Homo sapiens OX=9606 GN=SRRM2 PE=1 SV=2	0	5.808	1	1	1	2	1	2752	299.4	12.06	3.11	1	0	Not Found	Not Found	High	Not Found	Not Found	Not Found	1	Acetyl [K285]
	Checked	Confidence	Annotated Sequence	Modifications	Qvality PEP	Qvality q-value	# Protein Groups	# Proteins	# Isoforms	# PSMs	Master Protein Accessions	Positions in Master Proteins	Modifications in Master Proteins	# Missed Cleavages	Theo. MH+ [Da]	Found in Sample: [S1] F1: Sample	Found in Sample: [S2] F2: Sample	Found in Sample: [S3] F3: Sample	Found in Sample: [S4] F4: Sample	Found in Sample: [S5] F5: Sample	Found in Sample: [S6] F6: Sample	Confidence (by Search Engine): Sequest HT	Percolator q-Value (by Search Engine): Sequest HT	Percolator PEP (by Search Engine): Sequest HT	XCorr (by Search Engine): Sequest HT
	FALSE	High	[R].SAAAKTHTTALAGR.[S]	1xAcetyl [K5]	1.75999e-05	0.0014403	1	1	1	2	Q9UQ35	Q9UQ35 [281-294]	Q9UQ35 1xAcetyl [K285]	1	1397.75	Not Found	Not Found	High	Not Found	Not Found	Not Found	High	0.00335	2.665e-05	3.11
FALSE	High	Master Protein	P62277	40S ribosomal protein S13 OS=Homo sapiens OX=9606 GN=RPS13 PE=1 SV=2	0	5.808	19	3	3	3	3	151	17.2	10.54	6.31	3	0	High	Not Found	Not Found	High	High	Not Found	1	Acetyl [K9]
	Checked	Confidence	Annotated Sequence	Modifications	Qvality PEP	Qvality q-value	# Protein Groups	# Proteins	# Isoforms	# PSMs	Master Protein Accessions	Positions in Master Proteins	Modifications in Master Proteins	# Missed Cleavages	Theo. MH+ [Da]	Found in Sample: [S1] F1: Sample	Found in Sample: [S2] F2: Sample	Found in Sample: [S3] F3: Sample	Found in Sample: [S4] F4: Sample	Found in Sample: [S5] F5: Sample	Found in Sample: [S6] F6: Sample	Confidence (by Search Engine): Sequest HT	Percolator q-Value (by Search Engine): Sequest HT	Percolator PEP (by Search Engine): Sequest HT	XCorr (by Search Engine): Sequest HT
	FALSE	High	[R].MHAPGKGLSQSALPYR.[R]	1xAcetyl [K6]; 1xOxidation [M1]	0.00124988	0.0014403	1	1	1	1	P62277	P62277 [4-19]	P62277 1xAcetyl [K9]	1	1770.9	High	Not Found	Not Found	Not Found	Not Found	Not Found	High	0.00354	0.002228	4.16
FALSE	High	Master Protein	P00558	Phosphoglycerate kinase 1 OS=Homo sapiens OX=9606 GN=PGK1 PE=1 SV=3	0	5.762	6	2	2	2	2	417	44.6	8.1	4.2	2	0	Not Found	Not Found	Not Found	High	Not Found	High	1	Acetyl [K30; K131]
	Checked	Confidence	Annotated Sequence	Modifications	Qvality PEP	Qvality q-value	# Protein Groups	# Proteins	# Isoforms	# PSMs	Master Protein Accessions	Positions in Master Proteins	Modifications in Master Proteins	# Missed Cleavages	Theo. MH+ [Da]	Found in Sample: [S1] F1: Sample	Found in Sample: [S2] F2: Sample	Found in Sample: [S3] F3: Sample	Found in Sample: [S4] F4: Sample	Found in Sample: [S5] F5: Sample	Found in Sample: [S6] F6: Sample	Confidence (by Search Engine): Sequest HT	Percolator q-Value (by Search Engine): Sequest HT	Percolator PEP (by Search Engine): Sequest HT	XCorr (by Search Engine): Sequest HT
	FALSE	High	[R].FHVEEEGKGK.[D]	1xAcetyl [K8]	0.00323432	0.00191727	1	1	1	1	P00558	P00558 [124-133]	P00558 1xAcetyl [K131]	1	1201.58	Not Found	Not Found	Not Found	High	Not Found	Not Found	High	0.004274	0.009395	1.96
	FALSE	High	[R].VDFNVPMKNNQITNNQR.[I]	1xAcetyl [K8]; 1xOxidation [M7]	9.82854e-05	0.0014403	1	1	1	1	P00558	P00558 [23-39]	P00558 1xAcetyl [K30]	1	2090.01	Not Found	Not Found	Not Found	Not Found	Not Found	High	High	0.001156	0.000184	2.24
FALSE	High	Master Protein	P83916	Chromobox protein homolog 1 OS=Homo sapiens OX=9606 GN=CBX1 PE=1 SV=1	0	5.724	13	2	2	2	2	185	21.4	4.93	2.64	2	0	Not Found	Not Found	Not Found	Not Found	Not Found	High	1	Acetyl [K79]
	Checked	Confidence	Annotated Sequence	Modifications	Qvality PEP	Qvality q-value	# Protein Groups	# Proteins	# Isoforms	# PSMs	Master Protein Accessions	Positions in Master Proteins	Modifications in Master Proteins	# Missed Cleavages	Theo. MH+ [Da]	Found in Sample: [S1] F1: Sample	Found in Sample: [S2] F2: Sample	Found in Sample: [S3] F3: Sample	Found in Sample: [S4] F4: Sample	Found in Sample: [S5] F5: Sample	Found in Sample: [S6] F6: Sample	Confidence (by Search Engine): Sequest HT	Percolator q-Value (by Search Engine): Sequest HT	Percolator PEP (by Search Engine): Sequest HT	XCorr (by Search Engine): Sequest HT
	FALSE	High	[K].TAHETDKSEGGK.[R]	1xAcetyl [K7]	0.0193545	0.002794	1	1	1	1	P83916	P83916 [73-84]	P83916 1xAcetyl [K79]	1	1301.6	Not Found	Not Found	Not Found	Not Found	Not Found	High	High	0.002205	0.02354	1.48
FALSE	High	Master Protein	Q9UIG0	Tyrosine-protein kinase BAZ1B OS=Homo sapiens OX=9606 GN=BAZ1B PE=1 SV=2	0	5.721	3	4	4	4	4	1483	170.8	8.48	2.74	4	0	High	High	Not Found	Not Found	High	High	1	Acetyl [K429; K501; K817]
	Checked	Confidence	Annotated Sequence	Modifications	Qvality PEP	Qvality q-value	# Protein Groups	# Proteins	# Isoforms	# PSMs	Master Protein Accessions	Positions in Master Proteins	Modifications in Master Proteins	# Missed Cleavages	Theo. MH+ [Da]	Found in Sample: [S1] F1: Sample	Found in Sample: [S2] F2: Sample	Found in Sample: [S3] F3: Sample	Found in Sample: [S4] F4: Sample	Found in Sample: [S5] F5: Sample	Found in Sample: [S6] F6: Sample	Confidence (by Search Engine): Sequest HT	Percolator q-Value (by Search Engine): Sequest HT	Percolator PEP (by Search Engine): Sequest HT	XCorr (by Search Engine): Sequest HT
	FALSE	High	[K].KGLKTPK.[T]	1xAcetyl [K4]	0.0713083	0.00735032	1	1	1	1	Q9UIG0	Q9UIG0 [426-432]	Q9UIG0 1xAcetyl [K429]	2	813.519	High	Not Found	Not Found	Not Found	Not Found	Not Found	High	0.00354	0.05581	2.74
	FALSE	High	[R].SALSCVISKTAR.[L]	1xAcetyl [K9]; 1xPropionamide [C5]	0.0641114	0.00590115	1	1	1	1	Q9UIG0	Q9UIG0 [493-504]	Q9UIG0 1xAcetyl [K501]	1	1348.73	Not Found	High	Not Found	Not Found	Not Found	Not Found	High	0.004386	0.05162	1.05
	FALSE	High	[K].VENGLGKTDR.[K]	1xAcetyl [K7]	0.00639819	0.00191727	1	1	1	1	Q9UIG0	Q9UIG0 [811-820]	Q9UIG0 1xAcetyl [K817]	1	1130.58	Not Found	Not Found	Not Found	Not Found	High	Not Found	High	0.002564	0.01369	0.88
FALSE	High	Master Protein	P13804	Electron transfer flavoprotein subunit alpha, mitochondrial OS=Homo sapiens OX=9606 GN=ETFA PE=1 SV=1	0	5.719	7	2	2	2	2	333	35.1	8.38	3.47	2	0	Not Found	Not Found	Not Found	Not Found	Not Found	High	1	Acetyl [K62]
	Checked	Confidence	Annotated Sequence	Modifications	Qvality PEP	Qvality q-value	# Protein Groups	# Proteins	# Isoforms	# PSMs	Master Protein Accessions	Positions in Master Proteins	Modifications in Master Proteins	# Missed Cleavages	Theo. MH+ [Da]	Found in Sample: [S1] F1: Sample	Found in Sample: [S2] F2: Sample	Found in Sample: [S3] F3: Sample	Found in Sample: [S4] F4: Sample	Found in Sample: [S5] F5: Sample	Found in Sample: [S6] F6: Sample	Confidence (by Search Engine): Sequest HT	Percolator q-Value (by Search Engine): Sequest HT	Percolator PEP (by Search Engine): Sequest HT	XCorr (by Search Engine): Sequest HT
	FALSE	High	[K].CDKVAQDLCK.[V]	1xAcetyl [K3]; 2xPropionamide [C1; C9]	0.000285775	0.0014403	1	1	1	1	P13804	P13804 [60-69]	P13804 1xAcetyl [K62]	1	1306.61	Not Found	Not Found	Not Found	Not Found	Not Found	High	High	0.001156	0.00049	1.86
FALSE	High	Master Protein	Q15233	Non-POU domain-containing octamer-binding protein OS=Homo sapiens OX=9606 GN=NONO PE=1 SV=4	0	5.693	7	3	3	3	2	471	54.2	8.95	1.64	3	0	Not Found	Not Found	Not Found	Not Found	High	Not Found	1	Acetyl [K198; K336]
	Checked	Confidence	Annotated Sequence	Modifications	Qvality PEP	Qvality q-value	# Protein Groups	# Proteins	# Isoforms	# PSMs	Master Protein Accessions	Positions in Master Proteins	Modifications in Master Proteins	# Missed Cleavages	Theo. MH+ [Da]	Found in Sample: [S1] F1: Sample	Found in Sample: [S2] F2: Sample	Found in Sample: [S3] F3: Sample	Found in Sample: [S4] F4: Sample	Found in Sample: [S5] F5: Sample	Found in Sample: [S6] F6: Sample	Confidence (by Search Engine): Sequest HT	Percolator q-Value (by Search Engine): Sequest HT	Percolator PEP (by Search Engine): Sequest HT	XCorr (by Search Engine): Sequest HT
	FALSE	High	[K].GIVEFSGKPAAR.[K]	1xAcetyl [K8]	0.00227136	0.00191727	1	1	1	1	Q15233	Q15233 [191-202]	Q15233 1xAcetyl [K198]	1	1273.69	Not Found	Not Found	Not Found	Not Found	High	Not Found	High	0.002564	0.005556	1.64
	FALSE	High	[R].MEELHNQEVQKR.[K]	1xAcetyl [K11]; 1xOxidation [M1]	0.0517505	0.00569921	1	1	1	1	Q15233	Q15233 [326-337]	Q15233 1xAcetyl [K336]	1	1598.76	Not Found	Not Found	Not Found	Not Found	High	Not Found	High	0.003643	0.08432	1.09
FALSE	High	Master Protein	Q9NR30	Nucleolar RNA helicase 2 OS=Homo sapiens OX=9606 GN=DDX21 PE=1 SV=5	0	5.689	6	4	4	4	4	783	87.3	9.28	3.76	4	0	High	High	High	Not Found	High	Not Found	1	Acetyl [K116; K764]
	Checked	Confidence	Annotated Sequence	Modifications	Qvality PEP	Qvality q-value	# Protein Groups	# Proteins	# Isoforms	# PSMs	Master Protein Accessions	Positions in Master Proteins	Modifications in Master Proteins	# Missed Cleavages	Theo. MH+ [Da]	Found in Sample: [S1] F1: Sample	Found in Sample: [S2] F2: Sample	Found in Sample: [S3] F3: Sample	Found in Sample: [S4] F4: Sample	Found in Sample: [S5] F5: Sample	Found in Sample: [S6] F6: Sample	Confidence (by Search Engine): Sequest HT	Percolator q-Value (by Search Engine): Sequest HT	Percolator PEP (by Search Engine): Sequest HT	XCorr (by Search Engine): Sequest HT
	FALSE	High	[R].SGGGNKSNR.[S]	1xAcetyl [K6]	0.0262072	0.00353869	1	1	1	1	Q9NR30	Q9NR30 [759-767]	Q9NR30 1xAcetyl [K764]	1	918.439	High	Not Found	Not Found	Not Found	Not Found	Not Found	High	0.00354	0.02508	1.73
	FALSE	High	[K].VTKNEEPSEEEIDAPKPK.[K]	1xAcetyl [K3]	0.0559231	0.00569921	1	1	1	1	Q9NR30	Q9NR30 [114-131]	Q9NR30 1xAcetyl [K116]	2	2082.02	Not Found	High	Not Found	Not Found	Not Found	Not Found	High	0.004386	0.0452	1.72
FALSE	High	Master Protein	P39023	60S ribosomal protein L3 OS=Homo sapiens OX=9606 GN=RPL3 PE=1 SV=2	0	5.683	11	4	4	4	4	403	46.1	10.18	2.24	4	0	Not Found	Not Found	High	High	Not Found	High	1	Acetyl [K66; K103; K356]
	Checked	Confidence	Annotated Sequence	Modifications	Qvality PEP	Qvality q-value	# Protein Groups	# Proteins	# Isoforms	# PSMs	Master Protein Accessions	Positions in Master Proteins	Modifications in Master Proteins	# Missed Cleavages	Theo. MH+ [Da]	Found in Sample: [S1] F1: Sample	Found in Sample: [S2] F2: Sample	Found in Sample: [S3] F3: Sample	Found in Sample: [S4] F4: Sample	Found in Sample: [S5] F5: Sample	Found in Sample: [S6] F6: Sample	Confidence (by Search Engine): Sequest HT	Percolator q-Value (by Search Engine): Sequest HT	Percolator PEP (by Search Engine): Sequest HT	XCorr (by Search Engine): Sequest HT
	FALSE	High	[R].EVDRPGSKVNK.[K]	1xAcetyl [K8]	0.030856	0.0039873	1	1	1	1	P39023	P39023 [59-69]	P39023 1xAcetyl [K66]	2	1270.67	Not Found	Not Found	Not Found	High	Not Found	Not Found	High	0.004274	0.05327	2.24
	FALSE	High	[K].SLLVQTKR.[R]	1xAcetyl [K7]	0.0388048	0.00536719	1	1	1	1	P39023	P39023 [350-357]	P39023 1xAcetyl [K356]	1	986.599	Not Found	Not Found	Not Found	Not Found	Not Found	High	High	0.005376	0.04438	1.37
	FALSE	High	[R].TFKTVFAEHISDECKR.[R]	1xAcetyl [K3]; 1xPropionamide [C14]	0.0365365	0.0049447	1	1	1	1	P39023	P39023 [101-116]	P39023 1xAcetyl [K103]	2	2023.99	Not Found	Not Found	Not Found	Not Found	Not Found	High	High	0.004566	0.04189	1.21
FALSE	High	Master Protein	P57088	Transmembrane protein 33 OS=Homo sapiens OX=9606 GN=TMEM33 PE=1 SV=2	0	5.658	9	2	2	2	2	247	28	9.7	2.26	2	0	Not Found	Not Found	Not Found	Not Found	Not Found	High	1
FALSE	High	Master Protein	Q9NSE4	Isoleucine--tRNA ligase, mitochondrial OS=Homo sapiens OX=9606 GN=IARS2 PE=1 SV=2	0	5.64	3	2	2	2	2	1012	113.7	7.2	3.67	2	0	Not Found	High	Not Found	Not Found	High	Not Found	1	Acetyl [K540; K781]
	Checked	Confidence	Annotated Sequence	Modifications	Qvality PEP	Qvality q-value	# Protein Groups	# Proteins	# Isoforms	# PSMs	Master Protein Accessions	Positions in Master Proteins	Modifications in Master Proteins	# Missed Cleavages	Theo. MH+ [Da]	Found in Sample: [S1] F1: Sample	Found in Sample: [S2] F2: Sample	Found in Sample: [S3] F3: Sample	Found in Sample: [S4] F4: Sample	Found in Sample: [S5] F5: Sample	Found in Sample: [S6] F6: Sample	Confidence (by Search Engine): Sequest HT	Percolator q-Value (by Search Engine): Sequest HT	Percolator PEP (by Search Engine): Sequest HT	XCorr (by Search Engine): Sequest HT
	FALSE	High	[K].QYDFGKVVR.[L]	1xAcetyl [K6]	0.000830758	0.0014403	1	1	1	1	Q9NSE4	Q9NSE4 [776-784]	Q9NSE4 1xAcetyl [K781]	1	1153.6	Not Found	Not Found	Not Found	Not Found	High	Not Found	High	0.002564	0.002316	1.42
	FALSE	High	[K].TKDEYLINSQTTEHIVK.[L]	1xAcetyl [K2]	0.000915882	0.0014403	1	1	1	1	Q9NSE4	Q9NSE4 [539-555]	Q9NSE4 1xAcetyl [K540]	1	2061.05	Not Found	High	Not Found	Not Found	Not Found	Not Found	High	0.004386	0.0009882	3.67
FALSE	High	Master Protein	P21333	Filamin-A OS=Homo sapiens OX=9606 GN=FLNA PE=1 SV=4	0	5.579	1	3	3	3	3	2647	280.6	6.06	3.18	3	0	Not Found	Not Found	High	Not Found	High	Not Found	1	Acetyl [K700; K773; K996]
	Checked	Confidence	Annotated Sequence	Modifications	Qvality PEP	Qvality q-value	# Protein Groups	# Proteins	# Isoforms	# PSMs	Master Protein Accessions	Positions in Master Proteins	Modifications in Master Proteins	# Missed Cleavages	Theo. MH+ [Da]	Found in Sample: [S1] F1: Sample	Found in Sample: [S2] F2: Sample	Found in Sample: [S3] F3: Sample	Found in Sample: [S4] F4: Sample	Found in Sample: [S5] F5: Sample	Found in Sample: [S6] F6: Sample	Confidence (by Search Engine): Sequest HT	Percolator q-Value (by Search Engine): Sequest HT	Percolator PEP (by Search Engine): Sequest HT	XCorr (by Search Engine): Sequest HT
	FALSE	High	[K].DQEFTVKSK.[G]	1xAcetyl [K9]	0.0459133	0.00569921	1	1	1	1	P21333	P21333 [988-996]	P21333 1xAcetyl [K996]	1	1123.56	Not Found	Not Found	Not Found	Not Found	High	Not Found	High	0.003643	0.07583	1.24
	FALSE	High	[K].TGVAVNKPAEFTVDAKHGGK.[A]	1xAcetyl [K16]	0.000407041	0.0014403	1	1	1	1	P21333	P21333 [685-704]	P21333 1xAcetyl [K700]	2	2068.08	Not Found	Not Found	High	Not Found	Not Found	Not Found	High	0.00335	0.0005	3.18
	FALSE	High	[K].VKVYGPGVAK.[T]	1xAcetyl [K2]	0.0414591	0.00536719	1	1	1	1	P21333	P21333 [772-781]	P21333 1xAcetyl [K773]	1	1059.62	Not Found	Not Found	Not Found	Not Found	High	Not Found	High	0.003643	0.06948	1.24
FALSE	High	Master Protein	P12277	Creatine kinase B-type OS=Homo sapiens OX=9606 GN=CKB PE=1 SV=1	0	5.555	12	3	3	3	3	381	42.6	5.59	2.51	3	0	Not Found	Not Found	Not Found	High	Not Found	High	1	Acetyl [K304]
	Checked	Confidence	Annotated Sequence	Modifications	Qvality PEP	Qvality q-value	# Protein Groups	# Proteins	# Isoforms	# PSMs	Master Protein Accessions	Positions in Master Proteins	Modifications in Master Proteins	# Missed Cleavages	Theo. MH+ [Da]	Found in Sample: [S1] F1: Sample	Found in Sample: [S2] F2: Sample	Found in Sample: [S3] F3: Sample	Found in Sample: [S4] F4: Sample	Found in Sample: [S5] F5: Sample	Found in Sample: [S6] F6: Sample	Confidence (by Search Engine): Sequest HT	Percolator q-Value (by Search Engine): Sequest HT	Percolator PEP (by Search Engine): Sequest HT	XCorr (by Search Engine): Sequest HT
	FALSE	High	[K].LPNLGKHEK.[F]	1xAcetyl [K6]	0.00296986	0.00191727	1	1	1	1	P12277	P12277 [299-307]	P12277 1xAcetyl [K304]	1	1077.61	Not Found	Not Found	Not Found	High	Not Found	Not Found	High	0.004274	0.008786	2.51
FALSE	High	Master Protein	O95197	Reticulon-3 OS=Homo sapiens OX=9606 GN=RTN3 PE=1 SV=2	0	5.519	1	2	2	4	2	1032	112.5	4.96	4.08	2	0	Not Found	Not Found	Not Found	Not Found	High	High	1	Acetyl [K998]
	Checked	Confidence	Annotated Sequence	Modifications	Qvality PEP	Qvality q-value	# Protein Groups	# Proteins	# Isoforms	# PSMs	Master Protein Accessions	Positions in Master Proteins	Modifications in Master Proteins	# Missed Cleavages	Theo. MH+ [Da]	Found in Sample: [S1] F1: Sample	Found in Sample: [S2] F2: Sample	Found in Sample: [S3] F3: Sample	Found in Sample: [S4] F4: Sample	Found in Sample: [S5] F5: Sample	Found in Sample: [S6] F6: Sample	Confidence (by Search Engine): Sequest HT	Percolator q-Value (by Search Engine): Sequest HT	Percolator PEP (by Search Engine): Sequest HT	XCorr (by Search Engine): Sequest HT
	FALSE	High	[K].YKTQIDHYVGIAR.[D]	1xAcetyl [K2]	0.0138568	0.00224277	1	1	1	1	O95197	O95197 [997-1009]	O95197 1xAcetyl [K998]	1	1605.84	Not Found	Not Found	Not Found	Not Found	Not Found	High	High	0.001156	0.01734	1.89
FALSE	High	Master Protein	Q99714	3-hydroxyacyl-CoA dehydrogenase type-2 OS=Homo sapiens OX=9606 GN=HSD17B10 PE=1 SV=3	0	5.464	8	1	1	1	1	261	26.9	7.78	2.84	1	0	Not Found	Not Found	Not Found	Not Found	Not Found	High	1
FALSE	High	Master Protein	O75489	NADH dehydrogenase [ubiquinone] iron-sulfur protein 3, mitochondrial OS=Homo sapiens OX=9606 GN=NDUFS3 PE=1 SV=1	0	5.452	8	1	1	1	1	264	30.2	7.5	3.92	1	0	Not Found	Not Found	Not Found	Not Found	Not Found	High	1	Acetyl [K109]
	Checked	Confidence	Annotated Sequence	Modifications	Qvality PEP	Qvality q-value	# Protein Groups	# Proteins	# Isoforms	# PSMs	Master Protein Accessions	Positions in Master Proteins	Modifications in Master Proteins	# Missed Cleavages	Theo. MH+ [Da]	Found in Sample: [S1] F1: Sample	Found in Sample: [S2] F2: Sample	Found in Sample: [S3] F3: Sample	Found in Sample: [S4] F4: Sample	Found in Sample: [S5] F5: Sample	Found in Sample: [S6] F6: Sample	Confidence (by Search Engine): Sequest HT	Percolator q-Value (by Search Engine): Sequest HT	Percolator PEP (by Search Engine): Sequest HT	XCorr (by Search Engine): Sequest HT
	FALSE	High	[R].DHTNAQFKSLVDLTAVDVPTR.[Q]	1xAcetyl [K8]	1.33366e-06	0.0014403	1	1	1	1	O75489	O75489 [102-122]	O75489 1xAcetyl [K109]	1	2369.21	Not Found	Not Found	Not Found	Not Found	Not Found	High	High	0.001156	3.534e-06	3.92
FALSE	High	Master Protein	Q01581	Hydroxymethylglutaryl-CoA synthase, cytoplasmic OS=Homo sapiens OX=9606 GN=HMGCS1 PE=1 SV=2	0	5.449	7	3	3	3	3	520	57.3	5.41	1.97	3	0	High	Not Found	High	Not Found	Not Found	High	1	Acetyl [K273]
	Checked	Confidence	Annotated Sequence	Modifications	Qvality PEP	Qvality q-value	# Protein Groups	# Proteins	# Isoforms	# PSMs	Master Protein Accessions	Positions in Master Proteins	Modifications in Master Proteins	# Missed Cleavages	Theo. MH+ [Da]	Found in Sample: [S1] F1: Sample	Found in Sample: [S2] F2: Sample	Found in Sample: [S3] F3: Sample	Found in Sample: [S4] F4: Sample	Found in Sample: [S5] F5: Sample	Found in Sample: [S6] F6: Sample	Confidence (by Search Engine): Sequest HT	Percolator q-Value (by Search Engine): Sequest HT	Percolator PEP (by Search Engine): Sequest HT	XCorr (by Search Engine): Sequest HT
	FALSE	High	[K].LVQKSLAR.[M]	1xAcetyl [K4]	0.0713083	0.00735032	1	1	1	1	Q01581	Q01581 [270-277]	Q01581 1xAcetyl [K273]	1	956.589	High	Not Found	Not Found	Not Found	Not Found	Not Found	High	0.00354	0.05581	1.24
FALSE	High	Master Protein	O75643	U5 small nuclear ribonucleoprotein 200 kDa helicase OS=Homo sapiens OX=9606 GN=SNRNP200 PE=1 SV=2	0	5.446	1	3	3	3	3	2136	244.4	6.06	2.02	3	0	Not Found	Not Found	High	High	Not Found	High	1	Acetyl [K487]
	Checked	Confidence	Annotated Sequence	Modifications	Qvality PEP	Qvality q-value	# Protein Groups	# Proteins	# Isoforms	# PSMs	Master Protein Accessions	Positions in Master Proteins	Modifications in Master Proteins	# Missed Cleavages	Theo. MH+ [Da]	Found in Sample: [S1] F1: Sample	Found in Sample: [S2] F2: Sample	Found in Sample: [S3] F3: Sample	Found in Sample: [S4] F4: Sample	Found in Sample: [S5] F5: Sample	Found in Sample: [S6] F6: Sample	Confidence (by Search Engine): Sequest HT	Percolator q-Value (by Search Engine): Sequest HT	Percolator PEP (by Search Engine): Sequest HT	XCorr (by Search Engine): Sequest HT
	FALSE	High	[R].IQSKLYR.[A]	1xAcetyl [K4]	0.0157435	0.00224277	1	1	1	1	O75643	O75643 [484-490]	O75643 1xAcetyl [K487]	1	949.547	Not Found	Not Found	Not Found	Not Found	Not Found	High	High	0.001156	0.0195	1.24
FALSE	High	Master Protein	P07108	Acyl-CoA-binding protein OS=Homo sapiens OX=9606 GN=DBI PE=1 SV=2	0	5.4	22	1	2	2	1	87	10	6.57	5.25	1	0	Not Found	Not Found	Not Found	Not Found	Not Found	High	1	Acetyl [K17]
	Checked	Confidence	Annotated Sequence	Modifications	Qvality PEP	Qvality q-value	# Protein Groups	# Proteins	# Isoforms	# PSMs	Master Protein Accessions	Positions in Master Proteins	Modifications in Master Proteins	# Missed Cleavages	Theo. MH+ [Da]	Found in Sample: [S1] F1: Sample	Found in Sample: [S2] F2: Sample	Found in Sample: [S3] F3: Sample	Found in Sample: [S4] F4: Sample	Found in Sample: [S5] F5: Sample	Found in Sample: [S6] F6: Sample	Confidence (by Search Engine): Sequest HT	Percolator q-Value (by Search Engine): Sequest HT	Percolator PEP (by Search Engine): Sequest HT	XCorr (by Search Engine): Sequest HT
	FALSE	High	[R].HLKTKPSDEEMLFIYGHYK.[Q]	1xAcetyl [K3]	2.95573e-05	0.0014403	1	1	1	1	P07108	P07108 [15-33]	P07108 1xAcetyl [K17]	2	2378.18	Not Found	Not Found	Not Found	Not Found	Not Found	High	High	0.001156	6.085e-05	3.46
	FALSE	High	[R].HLKTKPSDEEMLFIYGHYK.[Q]	1xAcetyl [K3]; 1xOxidation [M11]	0.0597053	0.00590115	1	1	1	1	P07108	P07108 [15-33]	P07108 1xAcetyl [K17]	2	2394.18	Not Found	Not Found	Not Found	Not Found	Not Found	High	High	0.007075	0.06543	1.79
FALSE	High	Master Protein	P60660	Myosin light polypeptide 6 OS=Homo sapiens OX=9606 GN=MYL6 PE=1 SV=2	0	5.362	10	1	1	1	1	151	16.9	4.65	2.54	1	0	Not Found	Not Found	Not Found	Not Found	Not Found	High	1	Acetyl [K81]
	Checked	Confidence	Annotated Sequence	Modifications	Qvality PEP	Qvality q-value	# Protein Groups	# Proteins	# Isoforms	# PSMs	Master Protein Accessions	Positions in Master Proteins	Modifications in Master Proteins	# Missed Cleavages	Theo. MH+ [Da]	Found in Sample: [S1] F1: Sample	Found in Sample: [S2] F2: Sample	Found in Sample: [S3] F3: Sample	Found in Sample: [S4] F4: Sample	Found in Sample: [S5] F5: Sample	Found in Sample: [S6] F6: Sample	Confidence (by Search Engine): Sequest HT	Percolator q-Value (by Search Engine): Sequest HT	Percolator PEP (by Search Engine): Sequest HT	XCorr (by Search Engine): Sequest HT
	FALSE	High	[K].NKDQGTYEDYVEGLR.[V]	1xAcetyl [K2]	1.67129e-06	0.0014403	1	1	1	1	P60660	P60660 [80-94]	P60660 1xAcetyl [K81]	1	1828.83	Not Found	Not Found	Not Found	Not Found	Not Found	High	High	0.001156	4.35e-06	2.54
FALSE	High	Master Protein	P15531	Nucleoside diphosphate kinase A OS=Homo sapiens OX=9606 GN=NME1 PE=1 SV=1	0	5.33	18	3	3	4	3	152	17.1	6.19	1.91	3	0	Not Found	High	High	High	Not Found	Not Found	1	Acetyl [K31]
	Checked	Confidence	Annotated Sequence	Modifications	Qvality PEP	Qvality q-value	# Protein Groups	# Proteins	# Isoforms	# PSMs	Master Protein Accessions	Positions in Master Proteins	Modifications in Master Proteins	# Missed Cleavages	Theo. MH+ [Da]	Found in Sample: [S1] F1: Sample	Found in Sample: [S2] F2: Sample	Found in Sample: [S3] F3: Sample	Found in Sample: [S4] F4: Sample	Found in Sample: [S5] F5: Sample	Found in Sample: [S6] F6: Sample	Confidence (by Search Engine): Sequest HT	Percolator q-Value (by Search Engine): Sequest HT	Percolator PEP (by Search Engine): Sequest HT	XCorr (by Search Engine): Sequest HT
	FALSE	High	[R].FEQKGFR.[L]	1xAcetyl [K4]	0.0235002	0.00313308	1	3	1	1	P15531	P15531 [28-34]	P15531 1xAcetyl [K31]	1	953.484	Not Found	Not Found	High	Not Found	Not Found	Not Found	High	0.00335	0.02218	1.57
FALSE	High	Master Protein	P51688	N-sulphoglucosamine sulphohydrolase OS=Homo sapiens OX=9606 GN=SGSH PE=1 SV=1	0	5.327	4	1	1	2	1	502	56.7	6.95	0	1	0	Not Found	Not Found	Not Found	Not Found	Not Found	High	1
FALSE	High	Master Protein	P05023	Sodium/potassium-transporting ATPase subunit alpha-1 OS=Homo sapiens OX=9606 GN=ATP1A1 PE=1 SV=1	0	5.305	4	4	4	4	4	1023	112.8	5.49	2.13	4	0	Not Found	Not Found	High	High	Not Found	High	1
FALSE	High	Master Protein	P63220	40S ribosomal protein S21 OS=Homo sapiens OX=9606 GN=RPS21 PE=1 SV=1	0	5.298	46	3	3	3	3	83	9.1	8.5	5.51	3	0	Not Found	Not Found	High	Not Found	High	High	1	Acetyl [K27; K74]
	Checked	Confidence	Annotated Sequence	Modifications	Qvality PEP	Qvality q-value	# Protein Groups	# Proteins	# Isoforms	# PSMs	Master Protein Accessions	Positions in Master Proteins	Modifications in Master Proteins	# Missed Cleavages	Theo. MH+ [Da]	Found in Sample: [S1] F1: Sample	Found in Sample: [S2] F2: Sample	Found in Sample: [S3] F3: Sample	Found in Sample: [S4] F4: Sample	Found in Sample: [S5] F5: Sample	Found in Sample: [S6] F6: Sample	Confidence (by Search Engine): Sequest HT	Percolator q-Value (by Search Engine): Sequest HT	Percolator PEP (by Search Engine): Sequest HT	XCorr (by Search Engine): Sequest HT
	FALSE	High	[R].LAKADGIVSK.[N]	1xAcetyl [K3]	0.0350267	0.0049447	1	1	1	1	P63220	P63220 [72-81]	P63220 1xAcetyl [K74]	1	1043.61	Not Found	Not Found	High	Not Found	Not Found	Not Found	High	0.00335	0.03234	1.83
	FALSE	High	[R].IIGAKDHASIQMNVAEVDK.[V]	1xAcetyl [K5]; 1xOxidation [M12]	0.00228525	0.00191727	1	1	1	1	P63220	P63220 [23-41]	P63220 1xAcetyl [K27]	1	2097.06	Not Found	Not Found	Not Found	Not Found	High	Not Found	High	0.002564	0.0056	2.06
FALSE	High	Master Protein	P14625	Endoplasmin OS=Homo sapiens OX=9606 GN=HSP90B1 PE=1 SV=1	0	5.257	3	2	2	4	2	803	92.4	4.84	5.26	2	0	Not Found	Not Found	Not Found	High	High	High	1	Acetyl [K142]
	Checked	Confidence	Annotated Sequence	Modifications	Qvality PEP	Qvality q-value	# Protein Groups	# Proteins	# Isoforms	# PSMs	Master Protein Accessions	Positions in Master Proteins	Modifications in Master Proteins	# Missed Cleavages	Theo. MH+ [Da]	Found in Sample: [S1] F1: Sample	Found in Sample: [S2] F2: Sample	Found in Sample: [S3] F3: Sample	Found in Sample: [S4] F4: Sample	Found in Sample: [S5] F5: Sample	Found in Sample: [S6] F6: Sample	Confidence (by Search Engine): Sequest HT	Percolator q-Value (by Search Engine): Sequest HT	Percolator PEP (by Search Engine): Sequest HT	XCorr (by Search Engine): Sequest HT
	FALSE	High	[K].EKNLLHVTDTGVGMTR.[E]	1xAcetyl [K2]; 1xOxidation [M14]	0.000259207	0.0014403	1	1	1	2	P14625	P14625 [141-156]	P14625 1xAcetyl [K142]	1	1828.92	Not Found	Not Found	Not Found	High	High	Not Found	High	0.004274	0.001344	3.04
FALSE	High	Master Protein	Q14739	Delta(14)-sterol reductase LBR OS=Homo sapiens OX=9606 GN=LBR PE=1 SV=2	0	5.249	2	1	1	1	1	615	70.7	9.36	2.67	1	0	Not Found	Not Found	Not Found	Not Found	Not Found	High	1	Acetyl [K601]
	Checked	Confidence	Annotated Sequence	Modifications	Qvality PEP	Qvality q-value	# Protein Groups	# Proteins	# Isoforms	# PSMs	Master Protein Accessions	Positions in Master Proteins	Modifications in Master Proteins	# Missed Cleavages	Theo. MH+ [Da]	Found in Sample: [S1] F1: Sample	Found in Sample: [S2] F2: Sample	Found in Sample: [S3] F3: Sample	Found in Sample: [S4] F4: Sample	Found in Sample: [S5] F5: Sample	Found in Sample: [S6] F6: Sample	Confidence (by Search Engine): Sequest HT	Percolator q-Value (by Search Engine): Sequest HT	Percolator PEP (by Search Engine): Sequest HT	XCorr (by Search Engine): Sequest HT
	FALSE	High	[K].YGVAWEKYCQR.[V]	1xAcetyl [K7]; 1xPropionamide [C9]	2.21258e-06	0.0014403	1	1	1	1	Q14739	Q14739 [595-605]	Q14739 1xAcetyl [K601]	1	1515.7	Not Found	Not Found	Not Found	Not Found	Not Found	High	High	0.001156	5.639e-06	2.67
FALSE	High	Master Protein	O75879	Glutamyl-tRNA(Gln) amidotransferase subunit B, mitochondrial OS=Homo sapiens OX=9606 GN=GATB PE=1 SV=1	0	5.246	7	3	3	3	3	557	61.8	8.63	2.19	3	0	Not Found	High	High	Not Found	Not Found	High	1	Acetyl [K181; K196; K529]
	Checked	Confidence	Annotated Sequence	Modifications	Qvality PEP	Qvality q-value	# Protein Groups	# Proteins	# Isoforms	# PSMs	Master Protein Accessions	Positions in Master Proteins	Modifications in Master Proteins	# Missed Cleavages	Theo. MH+ [Da]	Found in Sample: [S1] F1: Sample	Found in Sample: [S2] F2: Sample	Found in Sample: [S3] F3: Sample	Found in Sample: [S4] F4: Sample	Found in Sample: [S5] F5: Sample	Found in Sample: [S6] F6: Sample	Confidence (by Search Engine): Sequest HT	Percolator q-Value (by Search Engine): Sequest HT	Percolator PEP (by Search Engine): Sequest HT	XCorr (by Search Engine): Sequest HT
	FALSE	High	[R].AINKLIGLVR.[K]	1xAcetyl [K4]	0.0114759	0.00224277	1	1	1	1	O75879	O75879 [526-535]	O75879 1xAcetyl [K529]	1	1138.73	Not Found	Not Found	Not Found	Not Found	Not Found	High	High	0.001156	0.01457	1.2
	FALSE	High	[K].QIQLEQDSGKSLHDNLR.[S]	1xAcetyl [K10]	0.0395117	0.00536719	1	1	1	1	O75879	O75879 [187-203]	O75879 1xAcetyl [K196]	1	2023.02	Not Found	High	Not Found	Not Found	Not Found	Not Found	High	0.004386	0.03249	2.19
	FALSE	High	[K].QSQVIPKTVR.[I]	1xAcetyl [K7]	0.0121956	0.00224277	1	1	1	1	O75879	O75879 [175-184]	O75879 1xAcetyl [K181]	1	1197.69	Not Found	Not Found	High	Not Found	Not Found	Not Found	High	0.00335	0.01198	1.11
FALSE	High	Master Protein	P28066	Proteasome subunit alpha type-5 OS=Homo sapiens OX=9606 GN=PSMA5 PE=1 SV=3	0	5.184	6	1	1	1	1	241	26.4	4.79	2.48	1	0	Not Found	Not Found	Not Found	Not Found	Not Found	High	1
FALSE	High	Master Protein	Q8IUE6	Histone H2A type 2-B OS=Homo sapiens OX=9606 GN=H2AC21 PE=1 SV=3	0	5.176	20	3	3	12	1	130	14	10.89	21.85	3	0	Not Found	Not Found	High	Not Found	Not Found	Not Found	1	Acetyl [K6; K10; K128]
	Checked	Confidence	Annotated Sequence	Modifications	Qvality PEP	Qvality q-value	# Protein Groups	# Proteins	# Isoforms	# PSMs	Master Protein Accessions	Positions in Master Proteins	Modifications in Master Proteins	# Missed Cleavages	Theo. MH+ [Da]	Found in Sample: [S1] F1: Sample	Found in Sample: [S2] F2: Sample	Found in Sample: [S3] F3: Sample	Found in Sample: [S4] F4: Sample	Found in Sample: [S5] F5: Sample	Found in Sample: [S6] F6: Sample	Confidence (by Search Engine): Sequest HT	Percolator q-Value (by Search Engine): Sequest HT	Percolator PEP (by Search Engine): Sequest HT	XCorr (by Search Engine): Sequest HT
	FALSE	High	[R].GKQGGKAR.[A]	2xAcetyl [K2; K6]	0.0136893	0.00224277	2	11	1	10	Q7L7L0; Q8IUE6	Q7L7L0 [5-12]; Q8IUE6 [5-12]	Q7L7L0 2xAcetyl [K6; K10]; Q8IUE6 2xAcetyl [K6; K10]	2	885.49	Not Found	Not Found	High	Not Found	Not Found	Not Found	High	0.00335	0.01338	2.25
	FALSE	High	[K].KTESHKPGKNK.[-]	1xAcetyl [K9]	0.00888814	0.00224277	1	1	1	1	Q8IUE6	Q8IUE6 [120-130]	Q8IUE6 1xAcetyl [K128]	3	1295.71	Not Found	Not Found	High	Not Found	Not Found	Not Found	High	0.00335	0.00893	2.01
FALSE	High	Master Protein	P04637	Cellular tumor antigen p53 OS=Homo sapiens OX=9606 GN=TP53 PE=1 SV=4	0	5.158	9	1	4	5	1	393	43.6	6.79	0	1	0	Not Found	Not Found	Not Found	Not Found	Not Found	High	1
FALSE	High	Master Protein	P61221	ATP-binding cassette sub-family E member 1 OS=Homo sapiens OX=9606 GN=ABCE1 PE=1 SV=1	0	5.151	3	2	2	2	2	599	67.3	8.34	1.67	2	0	Not Found	Not Found	High	Not Found	Not Found	High	1	Acetyl [K121]
	Checked	Confidence	Annotated Sequence	Modifications	Qvality PEP	Qvality q-value	# Protein Groups	# Proteins	# Isoforms	# PSMs	Master Protein Accessions	Positions in Master Proteins	Modifications in Master Proteins	# Missed Cleavages	Theo. MH+ [Da]	Found in Sample: [S1] F1: Sample	Found in Sample: [S2] F2: Sample	Found in Sample: [S3] F3: Sample	Found in Sample: [S4] F4: Sample	Found in Sample: [S5] F5: Sample	Found in Sample: [S6] F6: Sample	Confidence (by Search Engine): Sequest HT	Percolator q-Value (by Search Engine): Sequest HT	Percolator PEP (by Search Engine): Sequest HT	XCorr (by Search Engine): Sequest HT
	FALSE	High	[K].STALKILAGK.[Q]	1xAcetyl [K5]	0.00862176	0.00224277	1	1	1	1	P61221	P61221 [117-126]	P61221 1xAcetyl [K121]	1	1043.65	Not Found	Not Found	High	Not Found	Not Found	Not Found	High	0.00335	0.008678	1.35
FALSE	High	Master Protein	Q9HB71	Calcyclin-binding protein OS=Homo sapiens OX=9606 GN=CACYBP PE=1 SV=2	0	5.129	7	2	2	4	2	228	26.2	8.25	8.91	2	0	Not Found	Not Found	Not Found	Not Found	High	High	1	Acetyl [K41]
	Checked	Confidence	Annotated Sequence	Modifications	Qvality PEP	Qvality q-value	# Protein Groups	# Proteins	# Isoforms	# PSMs	Master Protein Accessions	Positions in Master Proteins	Modifications in Master Proteins	# Missed Cleavages	Theo. MH+ [Da]	Found in Sample: [S1] F1: Sample	Found in Sample: [S2] F2: Sample	Found in Sample: [S3] F3: Sample	Found in Sample: [S4] F4: Sample	Found in Sample: [S5] F5: Sample	Found in Sample: [S6] F6: Sample	Confidence (by Search Engine): Sequest HT	Percolator q-Value (by Search Engine): Sequest HT	Percolator PEP (by Search Engine): Sequest HT	XCorr (by Search Engine): Sequest HT
	FALSE	High	[K].IETEIKNK.[M]	1xAcetyl [K6]	0.00997748	0.00224277	1	1	1	1	Q9HB71	Q9HB71 [36-43]	Q9HB71 1xAcetyl [K41]	1	1016.56	Not Found	Not Found	Not Found	Not Found	High	Not Found	High	0.002564	0.02014	1.73
FALSE	High	Master Protein	Q86U42	Polyadenylate-binding protein 2 OS=Homo sapiens OX=9606 GN=PABPN1 PE=1 SV=3	0	5.128	7	2	2	3	2	306	32.7	5.06	3.92	2	0	Not Found	Not Found	Not Found	Not Found	High	High	1
FALSE	High	Master Protein	Q6NUK1	Calcium-binding mitochondrial carrier protein SCaMC-1 OS=Homo sapiens OX=9606 GN=SLC25A24 PE=1 SV=2	0	5.123	6	2	2	2	2	477	53.3	6.33	2.28	2	0	Not Found	Not Found	High	Not Found	Not Found	High	1	Acetyl [K320; K336]
	Checked	Confidence	Annotated Sequence	Modifications	Qvality PEP	Qvality q-value	# Protein Groups	# Proteins	# Isoforms	# PSMs	Master Protein Accessions	Positions in Master Proteins	Modifications in Master Proteins	# Missed Cleavages	Theo. MH+ [Da]	Found in Sample: [S1] F1: Sample	Found in Sample: [S2] F2: Sample	Found in Sample: [S3] F3: Sample	Found in Sample: [S4] F4: Sample	Found in Sample: [S5] F5: Sample	Found in Sample: [S6] F6: Sample	Confidence (by Search Engine): Sequest HT	Percolator q-Value (by Search Engine): Sequest HT	Percolator PEP (by Search Engine): Sequest HT	XCorr (by Search Engine): Sequest HT
	FALSE	High	[R].LAVGKTGQYSGIYDCAK.[K]	1xAcetyl [K5]; 1xPropionamide [C15]	6.85814e-05	0.0014403	1	1	1	1	Q6NUK1	Q6NUK1 [316-332]	Q6NUK1 1xAcetyl [K320]	1	1886.93	Not Found	Not Found	Not Found	Not Found	Not Found	High	High	0.001156	0.0001324	2.28
	FALSE	High	[K].ILKHEGLGAFYK.[G]	1xAcetyl [K3]	0.0637327	0.00590115	1	1	1	1	Q6NUK1	Q6NUK1 [334-345]	Q6NUK1 1xAcetyl [K336]	1	1417.78	Not Found	Not Found	High	Not Found	Not Found	Not Found	High	0.004724	0.05686	1.38
FALSE	High	Master Protein	P46940	Ras GTPase-activating-like protein IQGAP1 OS=Homo sapiens OX=9606 GN=IQGAP1 PE=1 SV=1	0	5.105	1	1	1	1	1	1657	189.1	6.48	4.84	1	0	Not Found	Not Found	Not Found	Not Found	Not Found	High	1
FALSE	High	Master Protein	Q9Y277	Voltage-dependent anion-selective channel protein 3 OS=Homo sapiens OX=9606 GN=VDAC3 PE=1 SV=1	0	5.097	8	2	2	2	2	283	30.6	8.66	4.16	2	0	Not Found	High	Not Found	Not Found	Not Found	High	1	Acetyl [K20; K61]
	Checked	Confidence	Annotated Sequence	Modifications	Qvality PEP	Qvality q-value	# Protein Groups	# Proteins	# Isoforms	# PSMs	Master Protein Accessions	Positions in Master Proteins	Modifications in Master Proteins	# Missed Cleavages	Theo. MH+ [Da]	Found in Sample: [S1] F1: Sample	Found in Sample: [S2] F2: Sample	Found in Sample: [S3] F3: Sample	Found in Sample: [S4] F4: Sample	Found in Sample: [S5] F5: Sample	Found in Sample: [S6] F6: Sample	Confidence (by Search Engine): Sequest HT	Percolator q-Value (by Search Engine): Sequest HT	Percolator PEP (by Search Engine): Sequest HT	XCorr (by Search Engine): Sequest HT
	FALSE	High	[K].ASGNLETKYK.[V]	1xAcetyl [K8]	0.00123474	0.0014403	1	1	1	1	Q9Y277	Q9Y277 [54-63]	Q9Y277 1xAcetyl [K61]	1	1152.59	Not Found	Not Found	Not Found	Not Found	Not Found	High	High	0.001156	0.001878	1.91
	FALSE	High	[K].DVFNKGYGFGMVK.[I]	1xAcetyl [K5]; 1xOxidation [M11]	0.00449424	0.00191727	1	1	1	1	Q9Y277	Q9Y277 [16-28]	Q9Y277 1xAcetyl [K20]	1	1519.72	Not Found	High	Not Found	Not Found	Not Found	Not Found	High	0.004386	0.00426	2.24
FALSE	High	Master Protein	Q8TDN6	Ribosome biogenesis protein BRX1 homolog OS=Homo sapiens OX=9606 GN=BRIX1 PE=1 SV=2	0	5.089	5	2	2	2	2	353	41.4	9.92	1.8	2	0	Not Found	Not Found	High	Not Found	Not Found	High	1	Acetyl [K276]
	Checked	Confidence	Annotated Sequence	Modifications	Qvality PEP	Qvality q-value	# Protein Groups	# Proteins	# Isoforms	# PSMs	Master Protein Accessions	Positions in Master Proteins	Modifications in Master Proteins	# Missed Cleavages	Theo. MH+ [Da]	Found in Sample: [S1] F1: Sample	Found in Sample: [S2] F2: Sample	Found in Sample: [S3] F3: Sample	Found in Sample: [S4] F4: Sample	Found in Sample: [S5] F5: Sample	Found in Sample: [S6] F6: Sample	Confidence (by Search Engine): Sequest HT	Percolator q-Value (by Search Engine): Sequest HT	Percolator PEP (by Search Engine): Sequest HT	XCorr (by Search Engine): Sequest HT
	FALSE	High	[R].SITAAKYR.[E]	1xAcetyl [K6]	0.00659596	0.00191727	1	1	1	1	Q8TDN6	Q8TDN6 [271-278]	Q8TDN6 1xAcetyl [K276]	1	951.526	Not Found	Not Found	High	Not Found	Not Found	Not Found	High	0.00335	0.006761	1.47
FALSE	High	Master Protein	Q14112	Nidogen-2 OS=Homo sapiens OX=9606 GN=NID2 PE=1 SV=3	0	5.066	2	1	1	1	1	1375	151.2	5.29	3.38	1	0	Not Found	Not Found	Not Found	Not Found	Not Found	High	1
FALSE	High	Master Protein	P25788	Proteasome subunit alpha type-3 OS=Homo sapiens OX=9606 GN=PSMA3 PE=1 SV=2	0	5.035	9	2	2	2	2	255	28.4	5.33	2.55	2	0	Not Found	Not Found	High	Not Found	Not Found	Not Found	1	Acetyl [K57; K174]
	Checked	Confidence	Annotated Sequence	Modifications	Qvality PEP	Qvality q-value	# Protein Groups	# Proteins	# Isoforms	# PSMs	Master Protein Accessions	Positions in Master Proteins	Modifications in Master Proteins	# Missed Cleavages	Theo. MH+ [Da]	Found in Sample: [S1] F1: Sample	Found in Sample: [S2] F2: Sample	Found in Sample: [S3] F3: Sample	Found in Sample: [S4] F4: Sample	Found in Sample: [S5] F5: Sample	Found in Sample: [S6] F6: Sample	Confidence (by Search Engine): Sequest HT	Percolator q-Value (by Search Engine): Sequest HT	Percolator PEP (by Search Engine): Sequest HT	XCorr (by Search Engine): Sequest HT
	FALSE	High	[K].LVLSKLYEEGSNKR.[L]	1xAcetyl [K5]	0.00284584	0.00191727	1	1	1	1	P25788	P25788 [53-66]	P25788 1xAcetyl [K57]	2	1677.92	Not Found	Not Found	High	Not Found	Not Found	Not Found	High	0.00335	0.003078	2.55
	FALSE	High	[R].QAAKTEIEK.[L]	1xAcetyl [K4]	0.00276044	0.00191727	1	1	1	1	P25788	P25788 [171-179]	P25788 1xAcetyl [K174]	1	1059.57	Not Found	Not Found	High	Not Found	Not Found	Not Found	High	0.00335	0.003	1.57
FALSE	High	Master Protein	Q13620	Cullin-4B OS=Homo sapiens OX=9606 GN=CUL4B PE=1 SV=4	0	5.008	3	3	3	4	3	913	103.9	7.37	0	3	0	Not Found	Not Found	High	High	Not Found	High	1	Acetyl [K789]
	Checked	Confidence	Annotated Sequence	Modifications	Qvality PEP	Qvality q-value	# Protein Groups	# Proteins	# Isoforms	# PSMs	Master Protein Accessions	Positions in Master Proteins	Modifications in Master Proteins	# Missed Cleavages	Theo. MH+ [Da]	Found in Sample: [S1] F1: Sample	Found in Sample: [S2] F2: Sample	Found in Sample: [S3] F3: Sample	Found in Sample: [S4] F4: Sample	Found in Sample: [S5] F5: Sample	Found in Sample: [S6] F6: Sample	Confidence (by Search Engine): Sequest HT	Percolator q-Value (by Search Engine): Sequest HT	Percolator PEP (by Search Engine): Sequest HT	XCorr (by Search Engine): Sequest HT
	FALSE	High	[R].TLQSLACGKAR.[V]	1xAcetyl [K9]; 1xPropionamide [C7]	0.00463322	0.00191727	1	2	1	2	Q13620	Q13620 [781-791]	Q13620 1xAcetyl [K789]	1	1260.67	Not Found	Not Found	Not Found	Not Found	Not Found	High	High	0.001156	0.006356	1.12
FALSE	High	Master Protein	Q9UBQ0	Vacuolar protein sorting-associated protein 29 OS=Homo sapiens OX=9606 GN=VPS29 PE=1 SV=1	0	4.984	17	2	2	2	2	182	20.5	6.79	2.01	2	0	Not Found	Not Found	Not Found	Not Found	Not Found	High	1	Acetyl [K50]; Met-loss [N-Term]
	Checked	Confidence	Annotated Sequence	Modifications	Qvality PEP	Qvality q-value	# Protein Groups	# Proteins	# Isoforms	# PSMs	Master Protein Accessions	Positions in Master Proteins	Modifications in Master Proteins	# Missed Cleavages	Theo. MH+ [Da]	Found in Sample: [S1] F1: Sample	Found in Sample: [S2] F2: Sample	Found in Sample: [S3] F3: Sample	Found in Sample: [S4] F4: Sample	Found in Sample: [S5] F5: Sample	Found in Sample: [S6] F6: Sample	Confidence (by Search Engine): Sequest HT	Percolator q-Value (by Search Engine): Sequest HT	Percolator PEP (by Search Engine): Sequest HT	XCorr (by Search Engine): Sequest HT
	FALSE	High	[K].ESYDYLKTLAGDVHIVR.[G]	1xAcetyl [K7]	0.00329398	0.00191727	1	1	1	1	Q9UBQ0	Q9UBQ0 [44-60]	Q9UBQ0 1xAcetyl [K50]	1	2021.03	Not Found	Not Found	Not Found	Not Found	Not Found	High	High	0.001156	0.004629	1.79
FALSE	High	Master Protein	O00571	ATP-dependent RNA helicase DDX3X OS=Homo sapiens OX=9606 GN=DDX3X PE=1 SV=3	0	4.955	5	2	2	2	2	662	73.2	7.18	1.75	2	0	Not Found	Not Found	Not Found	Not Found	Not Found	High	1
FALSE	High	Master Protein	P06576	ATP synthase subunit beta, mitochondrial OS=Homo sapiens OX=9606 GN=ATP5F1B PE=1 SV=3	0	4.919	9	3	3	3	3	529	56.5	5.4	0	3	0	Not Found	Not Found	Not Found	Not Found	High	High	1	Acetyl [K264]
	Checked	Confidence	Annotated Sequence	Modifications	Qvality PEP	Qvality q-value	# Protein Groups	# Proteins	# Isoforms	# PSMs	Master Protein Accessions	Positions in Master Proteins	Modifications in Master Proteins	# Missed Cleavages	Theo. MH+ [Da]	Found in Sample: [S1] F1: Sample	Found in Sample: [S2] F2: Sample	Found in Sample: [S3] F3: Sample	Found in Sample: [S4] F4: Sample	Found in Sample: [S5] F5: Sample	Found in Sample: [S6] F6: Sample	Confidence (by Search Engine): Sequest HT	Percolator q-Value (by Search Engine): Sequest HT	Percolator PEP (by Search Engine): Sequest HT	XCorr (by Search Engine): Sequest HT
	FALSE	High	[K].DATSKVALVYGQMNEPPGAR.[A]	1xAcetyl [K5]; 1xOxidation [M13]	0.005015	0.00191727	1	1	1	1	P06576	P06576 [260-279]	P06576 1xAcetyl [K264]	1	2162.05	Not Found	Not Found	Not Found	Not Found	Not Found	High	High	0.001156	0.006831	1.76
FALSE	High	Master Protein	P11388	DNA topoisomerase 2-alpha OS=Homo sapiens OX=9606 GN=TOP2A PE=1 SV=3	0	4.916	3	3	3	3	3	1531	174.3	8.72	2.67	3	0	Not Found	Not Found	High	Not Found	Not Found	High	1	Acetyl [K431]
	Checked	Confidence	Annotated Sequence	Modifications	Qvality PEP	Qvality q-value	# Protein Groups	# Proteins	# Isoforms	# PSMs	Master Protein Accessions	Positions in Master Proteins	Modifications in Master Proteins	# Missed Cleavages	Theo. MH+ [Da]	Found in Sample: [S1] F1: Sample	Found in Sample: [S2] F2: Sample	Found in Sample: [S3] F3: Sample	Found in Sample: [S4] F4: Sample	Found in Sample: [S5] F5: Sample	Found in Sample: [S6] F6: Sample	Confidence (by Search Engine): Sequest HT	Percolator q-Value (by Search Engine): Sequest HT	Percolator PEP (by Search Engine): Sequest HT	XCorr (by Search Engine): Sequest HT
	FALSE	High	[K].CSAVKHNR.[I]	1xAcetyl [K5]; 1xPropionamide [C1]	0.00727078	0.00191727	1	1	1	1	P11388	P11388 [427-434]	P11388 1xAcetyl [K431]	1	1027.51	Not Found	Not Found	Not Found	Not Found	Not Found	High	High	0.001156	0.009609	2.67
FALSE	High	Master Protein	Q8WU68	Splicing factor U2AF 26 kDa subunit OS=Homo sapiens OX=9606 GN=U2AF1L4 PE=1 SV=2	0	4.9	5	2	2	2	2	220	25.7	7.15	3.85	2	0	Not Found	High	Not Found	Not Found	Not Found	High	1	Acetyl [K15]
	Checked	Confidence	Annotated Sequence	Modifications	Qvality PEP	Qvality q-value	# Protein Groups	# Proteins	# Isoforms	# PSMs	Master Protein Accessions	Positions in Master Proteins	Modifications in Master Proteins	# Missed Cleavages	Theo. MH+ [Da]	Found in Sample: [S1] F1: Sample	Found in Sample: [S2] F2: Sample	Found in Sample: [S3] F3: Sample	Found in Sample: [S4] F4: Sample	Found in Sample: [S5] F5: Sample	Found in Sample: [S6] F6: Sample	Confidence (by Search Engine): Sequest HT	Percolator q-Value (by Search Engine): Sequest HT	Percolator PEP (by Search Engine): Sequest HT	XCorr (by Search Engine): Sequest HT
	FALSE	High	[K].DKVNCSFYFK.[I]	1xAcetyl [K2]; 1xPropionamide [C5]	0.00129644	0.0014403	1	2	1	1	Q8WU68	Q8WU68 [14-23]	Q8WU68 1xAcetyl [K15]	1	1363.64	Not Found	Not Found	Not Found	Not Found	Not Found	High	High	0.001156	0.001971	2.02
FALSE	High	Master Protein	P06744	Glucose-6-phosphate isomerase OS=Homo sapiens OX=9606 GN=GPI PE=1 SV=4	0	4.879	4	2	2	3	2	558	63.1	8.32	0	2	0	Not Found	High	High	Not Found	Not Found	Not Found	1	Acetyl [K142; K252]
	Checked	Confidence	Annotated Sequence	Modifications	Qvality PEP	Qvality q-value	# Protein Groups	# Proteins	# Isoforms	# PSMs	Master Protein Accessions	Positions in Master Proteins	Modifications in Master Proteins	# Missed Cleavages	Theo. MH+ [Da]	Found in Sample: [S1] F1: Sample	Found in Sample: [S2] F2: Sample	Found in Sample: [S3] F3: Sample	Found in Sample: [S4] F4: Sample	Found in Sample: [S5] F5: Sample	Found in Sample: [S6] F6: Sample	Confidence (by Search Engine): Sequest HT	Percolator q-Value (by Search Engine): Sequest HT	Percolator PEP (by Search Engine): Sequest HT	XCorr (by Search Engine): Sequest HT
	FALSE	High	[K].HFVALSTNTTKVK.[E]	1xAcetyl [K11]	0.00100973	0.0014403	1	1	1	1	P06744	P06744 [242-254]	P06744 1xAcetyl [K252]	1	1487.82	Not Found	High	Not Found	Not Found	Not Found	Not Found	High	0.004386	0.001079	1.83
	FALSE	High	[R].SGDWKGYTGK.[T]	1xAcetyl [K5]	0.0124201	0.00224277	1	1	1	2	P06744	P06744 [138-147]	P06744 1xAcetyl [K142]	1	1140.53	Not Found	Not Found	High	Not Found	Not Found	Not Found	High	0.00335	0.01224	1.52
FALSE	High	Master Protein	O60762	Dolichol-phosphate mannosyltransferase subunit 1 OS=Homo sapiens OX=9606 GN=DPM1 PE=1 SV=1	0	4.869	7	1	2	3	1	260	29.6	9.57	0	1	0	Not Found	Not Found	Not Found	Not Found	Not Found	High	1
FALSE	High	Master Protein	P82650	28S ribosomal protein S22, mitochondrial OS=Homo sapiens OX=9606 GN=MRPS22 PE=1 SV=1	0	4.863	7	3	3	3	3	360	41.3	7.9	2.47	3	0	Not Found	Not Found	High	Not Found	Not Found	High	1	Acetyl [K248; K255]
	Checked	Confidence	Annotated Sequence	Modifications	Qvality PEP	Qvality q-value	# Protein Groups	# Proteins	# Isoforms	# PSMs	Master Protein Accessions	Positions in Master Proteins	Modifications in Master Proteins	# Missed Cleavages	Theo. MH+ [Da]	Found in Sample: [S1] F1: Sample	Found in Sample: [S2] F2: Sample	Found in Sample: [S3] F3: Sample	Found in Sample: [S4] F4: Sample	Found in Sample: [S5] F5: Sample	Found in Sample: [S6] F6: Sample	Confidence (by Search Engine): Sequest HT	Percolator q-Value (by Search Engine): Sequest HT	Percolator PEP (by Search Engine): Sequest HT	XCorr (by Search Engine): Sequest HT
	FALSE	High	[K].TYEDIDKR.[G]	1xAcetyl [K7]	0.0158394	0.00224277	1	1	1	1	P82650	P82650 [249-256]	P82650 1xAcetyl [K255]	1	1081.52	Not Found	Not Found	High	Not Found	Not Found	Not Found	High	0.00335	0.01529	1.53
	FALSE	High	[K].VHHKTYEDIDKR.[G]	1xAcetyl [K4]	0.0213277	0.00313308	1	1	1	1	P82650	P82650 [245-256]	P82650 1xAcetyl [K248]	2	1582.8	Not Found	Not Found	Not Found	Not Found	Not Found	High	High	0.002924	0.02564	2.47
FALSE	High	Master Protein	O43809	Cleavage and polyadenylation specificity factor subunit 5 OS=Homo sapiens OX=9606 GN=NUDT21 PE=1 SV=1	0	4.851	13	2	2	2	2	227	26.2	8.82	4.2	2	0	Not Found	High	Not Found	Not Found	Not Found	High	1	Acetyl [K23]
	Checked	Confidence	Annotated Sequence	Modifications	Qvality PEP	Qvality q-value	# Protein Groups	# Proteins	# Isoforms	# PSMs	Master Protein Accessions	Positions in Master Proteins	Modifications in Master Proteins	# Missed Cleavages	Theo. MH+ [Da]	Found in Sample: [S1] F1: Sample	Found in Sample: [S2] F2: Sample	Found in Sample: [S3] F3: Sample	Found in Sample: [S4] F4: Sample	Found in Sample: [S5] F5: Sample	Found in Sample: [S6] F6: Sample	Confidence (by Search Engine): Sequest HT	Percolator q-Value (by Search Engine): Sequest HT	Percolator PEP (by Search Engine): Sequest HT	XCorr (by Search Engine): Sequest HT
	FALSE	High	[R].GVTQFGNKYIQQTKPLTLER.[T]	1xAcetyl [K8]	0.000529075	0.0014403	1	1	1	1	O43809	O43809 [16-35]	O43809 1xAcetyl [K23]	2	2363.27	Not Found	High	Not Found	Not Found	Not Found	Not Found	High	0.004386	0.0005956	4.2
FALSE	High	Master Protein	P14678	Small nuclear ribonucleoprotein-associated proteins B and B' OS=Homo sapiens OX=9606 GN=SNRPB PE=1 SV=2	0	4.845	5	1	1	1	1	240	24.6	11.19	1.76	1	0	Not Found	Not Found	Not Found	Not Found	Not Found	High	1	Acetyl [K32]
	Checked	Confidence	Annotated Sequence	Modifications	Qvality PEP	Qvality q-value	# Protein Groups	# Proteins	# Isoforms	# PSMs	Master Protein Accessions	Positions in Master Proteins	Modifications in Master Proteins	# Missed Cleavages	Theo. MH+ [Da]	Found in Sample: [S1] F1: Sample	Found in Sample: [S2] F2: Sample	Found in Sample: [S3] F3: Sample	Found in Sample: [S4] F4: Sample	Found in Sample: [S5] F5: Sample	Found in Sample: [S6] F6: Sample	Confidence (by Search Engine): Sequest HT	Percolator q-Value (by Search Engine): Sequest HT	Percolator PEP (by Search Engine): Sequest HT	XCorr (by Search Engine): Sequest HT
	FALSE	High	[R].IFIGTFKAFDK.[H]	1xAcetyl [K7]	6.0899e-06	0.0014403	1	2	1	1	P14678	P14678 [26-36]	P14678 1xAcetyl [K32]	1	1328.72	Not Found	Not Found	Not Found	Not Found	Not Found	High	High	0.001156	1.429e-05	1.76
FALSE	High	Master Protein	P27797	Calreticulin OS=Homo sapiens OX=9606 GN=CALR PE=1 SV=1	0	4.841	7	3	3	3	3	417	48.1	4.44	4.47	3	0	Not Found	Not Found	High	High	Not Found	Not Found	1	Acetyl [K143; K153]
	Checked	Confidence	Annotated Sequence	Modifications	Qvality PEP	Qvality q-value	# Protein Groups	# Proteins	# Isoforms	# PSMs	Master Protein Accessions	Positions in Master Proteins	Modifications in Master Proteins	# Missed Cleavages	Theo. MH+ [Da]	Found in Sample: [S1] F1: Sample	Found in Sample: [S2] F2: Sample	Found in Sample: [S3] F3: Sample	Found in Sample: [S4] F4: Sample	Found in Sample: [S5] F5: Sample	Found in Sample: [S6] F6: Sample	Confidence (by Search Engine): Sequest HT	Percolator q-Value (by Search Engine): Sequest HT	Percolator PEP (by Search Engine): Sequest HT	XCorr (by Search Engine): Sequest HT
	FALSE	High	[K].GKNVLINK.[D]	1xAcetyl [K2]	0.0182145	0.002794	1	1	1	1	P27797	P27797 [152-159]	P27797 1xAcetyl [K153]	1	927.562	Not Found	Not Found	Not Found	High	Not Found	Not Found	High	0.004274	0.03541	2.12
	FALSE	High	[K].KVHVIFNYK.[G]	1xAcetyl [K1]	0.00727078	0.00191727	1	1	1	1	P27797	P27797 [143-151]	P27797 1xAcetyl [K143]	1	1189.67	Not Found	Not Found	Not Found	High	Not Found	Not Found	High	0.004274	0.01753	2.36
FALSE	High	Master Protein	P62841	40S ribosomal protein S15 OS=Homo sapiens OX=9606 GN=RPS15 PE=1 SV=2	0	4.831	19	1	1	1	1	145	17	10.39	3.13	1	0	Not Found	Not Found	Not Found	Not Found	Not Found	High	1
FALSE	High	Master Protein	O60264	SWI/SNF-related matrix-associated actin-dependent regulator of chromatin subfamily A member 5 OS=Homo sapiens OX=9606 GN=SMARCA5 PE=1 SV=1	0	4.822	2	3	3	3	3	1052	121.8	8.09	2.09	3	0	Not Found	High	Not Found	Not Found	High	High	1	Acetyl [K600; K799]
	Checked	Confidence	Annotated Sequence	Modifications	Qvality PEP	Qvality q-value	# Protein Groups	# Proteins	# Isoforms	# PSMs	Master Protein Accessions	Positions in Master Proteins	Modifications in Master Proteins	# Missed Cleavages	Theo. MH+ [Da]	Found in Sample: [S1] F1: Sample	Found in Sample: [S2] F2: Sample	Found in Sample: [S3] F3: Sample	Found in Sample: [S4] F4: Sample	Found in Sample: [S5] F5: Sample	Found in Sample: [S6] F6: Sample	Confidence (by Search Engine): Sequest HT	Percolator q-Value (by Search Engine): Sequest HT	Percolator PEP (by Search Engine): Sequest HT	XCorr (by Search Engine): Sequest HT
	FALSE	High	[R].IGQTKTVR.[V]	1xAcetyl [K5]	0.0161308	0.00224277	1	1	1	1	O60264	O60264 [596-603]	O60264 1xAcetyl [K600]	1	944.552	Not Found	High	Not Found	Not Found	Not Found	Not Found	High	0.004386	0.01398	2.09
	FALSE	High	[K].TIGYKVPR.[N]	1xAcetyl [K5]	0.0109308	0.00224277	1	2	1	1	O60264	O60264 [795-802]	O60264 1xAcetyl [K799]	1	975.562	Not Found	Not Found	Not Found	Not Found	High	Not Found	High	0.002564	0.02189	1.42
FALSE	High	Master Protein	P84098	60S ribosomal protein L19 OS=Homo sapiens OX=9606 GN=RPL19 PE=1 SV=1	0	4.784	10	2	2	2	2	196	23.5	11.47	5.56	2	0	Not Found	High	High	Not Found	Not Found	Not Found	1	Acetyl [K186]
	Checked	Confidence	Annotated Sequence	Modifications	Qvality PEP	Qvality q-value	# Protein Groups	# Proteins	# Isoforms	# PSMs	Master Protein Accessions	Positions in Master Proteins	Modifications in Master Proteins	# Missed Cleavages	Theo. MH+ [Da]	Found in Sample: [S1] F1: Sample	Found in Sample: [S2] F2: Sample	Found in Sample: [S3] F3: Sample	Found in Sample: [S4] F4: Sample	Found in Sample: [S5] F5: Sample	Found in Sample: [S6] F6: Sample	Confidence (by Search Engine): Sequest HT	Percolator q-Value (by Search Engine): Sequest HT	Percolator PEP (by Search Engine): Sequest HT	XCorr (by Search Engine): Sequest HT
	FALSE	High	[K].KEEIIKTLSK.[E]	1xAcetyl [K6]	0.00552827	0.00191727	1	1	1	1	P84098	P84098 [181-190]	P84098 1xAcetyl [K186]	2	1230.73	Not Found	Not Found	High	Not Found	Not Found	Not Found	High	0.00335	0.005739	2.18
FALSE	High	Master Protein	P21796	Voltage-dependent anion-selective channel protein 1 OS=Homo sapiens OX=9606 GN=VDAC1 PE=1 SV=2	0	4.783	7	2	2	4	2	283	30.8	8.54	4.2	2	0	Not Found	Not Found	High	Not Found	Not Found	High	1	Acetyl [K61]
	Checked	Confidence	Annotated Sequence	Modifications	Qvality PEP	Qvality q-value	# Protein Groups	# Proteins	# Isoforms	# PSMs	Master Protein Accessions	Positions in Master Proteins	Modifications in Master Proteins	# Missed Cleavages	Theo. MH+ [Da]	Found in Sample: [S1] F1: Sample	Found in Sample: [S2] F2: Sample	Found in Sample: [S3] F3: Sample	Found in Sample: [S4] F4: Sample	Found in Sample: [S5] F5: Sample	Found in Sample: [S6] F6: Sample	Confidence (by Search Engine): Sequest HT	Percolator q-Value (by Search Engine): Sequest HT	Percolator PEP (by Search Engine): Sequest HT	XCorr (by Search Engine): Sequest HT
	FALSE	High	[K].VTGSLETKYR.[W]	1xAcetyl [K8]	0.00354384	0.00191727	1	1	1	2	P21796	P21796 [54-63]	P21796 1xAcetyl [K61]	1	1195.63	Not Found	Not Found	High	Not Found	Not Found	Not Found	High	0.00335	0.003783	2.3
FALSE	High	Master Protein	Q13642	Four and a half LIM domains protein 1 OS=Homo sapiens OX=9606 GN=FHL1 PE=1 SV=4	0	4.775	5	2	2	3	2	323	36.2	8.97	0	2	0	Not Found	High	Not Found	Not Found	Not Found	High	1
FALSE	High	Master Protein	P27708	CAD protein OS=Homo sapiens OX=9606 GN=CAD PE=1 SV=3	0	4.758	2	3	3	3	3	2225	242.8	6.46	0	3	0	Not Found	Not Found	High	Not Found	Not Found	High	1	Acetyl [K1411; K2082]
	Checked	Confidence	Annotated Sequence	Modifications	Qvality PEP	Qvality q-value	# Protein Groups	# Proteins	# Isoforms	# PSMs	Master Protein Accessions	Positions in Master Proteins	Modifications in Master Proteins	# Missed Cleavages	Theo. MH+ [Da]	Found in Sample: [S1] F1: Sample	Found in Sample: [S2] F2: Sample	Found in Sample: [S3] F3: Sample	Found in Sample: [S4] F4: Sample	Found in Sample: [S5] F5: Sample	Found in Sample: [S6] F6: Sample	Confidence (by Search Engine): Sequest HT	Percolator q-Value (by Search Engine): Sequest HT	Percolator PEP (by Search Engine): Sequest HT	XCorr (by Search Engine): Sequest HT
	FALSE	High	[R].EELGTVNGMTITMVGDLKHGR.[T]	1xAcetyl [K18]; 2xOxidation [M9; M13]	0.00735984	0.00191727	1	1	1	1	P27708	P27708 [2065-2085]	P27708 1xAcetyl [K2082]	1	2332.13	Not Found	Not Found	Not Found	Not Found	Not Found	High	High	0.001156	0.009705	1.5
	FALSE	High	[R].LSSFVTKGYR.[T]	1xAcetyl [K7]	0.0493341	0.00569921	1	1	1	1	P27708	P27708 [1405-1414]	P27708 1xAcetyl [K1411]	1	1199.64	Not Found	Not Found	High	Not Found	Not Found	Not Found	High	0.00335	0.04462	0.99
FALSE	High	Master Protein	Q16576	Histone-binding protein RBBP7 OS=Homo sapiens OX=9606 GN=RBBP7 PE=1 SV=1	0	4.755	7	2	2	2	2	425	47.8	5.05	3.46	2	0	Not Found	Not Found	Not Found	Not Found	High	High	1	Acetyl [K119]
	Checked	Confidence	Annotated Sequence	Modifications	Qvality PEP	Qvality q-value	# Protein Groups	# Proteins	# Isoforms	# PSMs	Master Protein Accessions	Positions in Master Proteins	Modifications in Master Proteins	# Missed Cleavages	Theo. MH+ [Da]	Found in Sample: [S1] F1: Sample	Found in Sample: [S2] F2: Sample	Found in Sample: [S3] F3: Sample	Found in Sample: [S4] F4: Sample	Found in Sample: [S5] F5: Sample	Found in Sample: [S6] F6: Sample	Confidence (by Search Engine): Sequest HT	Percolator q-Value (by Search Engine): Sequest HT	Percolator PEP (by Search Engine): Sequest HT	XCorr (by Search Engine): Sequest HT
	FALSE	High	[K].IECEIKINHEGEVNR.[A]	1xAcetyl [K6]; 1xPropionamide [C3]	0.000245363	0.0014403	1	1	1	1	Q16576	Q16576 [114-128]	Q16576 1xAcetyl [K119]	1	1895.93	Not Found	Not Found	Not Found	Not Found	Not Found	High	High	0.001156	0.0004258	3.46
FALSE	High	Master Protein	P35241	Radixin OS=Homo sapiens OX=9606 GN=RDX PE=1 SV=1	0	4.749	3	2	2	2	2	583	68.5	6.37	1.79	2	0	Not Found	Not Found	High	Not Found	Not Found	High	1	Acetyl [K400; K520]
	Checked	Confidence	Annotated Sequence	Modifications	Qvality PEP	Qvality q-value	# Protein Groups	# Proteins	# Isoforms	# PSMs	Master Protein Accessions	Positions in Master Proteins	Modifications in Master Proteins	# Missed Cleavages	Theo. MH+ [Da]	Found in Sample: [S1] F1: Sample	Found in Sample: [S2] F2: Sample	Found in Sample: [S3] F3: Sample	Found in Sample: [S4] F4: Sample	Found in Sample: [S5] F5: Sample	Found in Sample: [S6] F6: Sample	Confidence (by Search Engine): Sequest HT	Percolator q-Value (by Search Engine): Sequest HT	Percolator PEP (by Search Engine): Sequest HT	XCorr (by Search Engine): Sequest HT
	FALSE	High	[R].AAEEAKSAIAK.[Q]	1xAcetyl [K6]	0.00150069	0.0014403	1	1	1	1	P35241	P35241 [395-405]	P35241 1xAcetyl [K400]	1	1130.61	Not Found	Not Found	Not Found	Not Found	Not Found	High	High	0.001156	0.002253	1.79
	FALSE	High	[R].VTETQKNER.[V]	1xAcetyl [K6]	0.00782176	0.00224277	1	1	1	1	P35241	P35241 [515-523]	P35241 1xAcetyl [K520]	1	1146.57	Not Found	Not Found	High	Not Found	Not Found	Not Found	High	0.00335	0.007918	1.26
FALSE	High	Master Protein	Q6PI48	Aspartate--tRNA ligase, mitochondrial OS=Homo sapiens OX=9606 GN=DARS2 PE=1 SV=1	0	4.737	4	2	2	2	2	645	73.5	8.02	1.94	2	0	Not Found	Not Found	Not Found	Not Found	High	High	1	Acetyl [K144; K224]
	Checked	Confidence	Annotated Sequence	Modifications	Qvality PEP	Qvality q-value	# Protein Groups	# Proteins	# Isoforms	# PSMs	Master Protein Accessions	Positions in Master Proteins	Modifications in Master Proteins	# Missed Cleavages	Theo. MH+ [Da]	Found in Sample: [S1] F1: Sample	Found in Sample: [S2] F2: Sample	Found in Sample: [S3] F3: Sample	Found in Sample: [S4] F4: Sample	Found in Sample: [S5] F5: Sample	Found in Sample: [S6] F6: Sample	Confidence (by Search Engine): Sequest HT	Percolator q-Value (by Search Engine): Sequest HT	Percolator PEP (by Search Engine): Sequest HT	XCorr (by Search Engine): Sequest HT
	FALSE	High	[R].TPGGAKEFLVPSR.[E]	1xAcetyl [K6]	0.00735984	0.00191727	1	1	1	1	Q6PI48	Q6PI48 [219-231]	Q6PI48 1xAcetyl [K224]	1	1400.75	Not Found	Not Found	Not Found	Not Found	Not Found	High	High	0.001156	0.009708	0.93
	FALSE	High	[K].VKTAELLNACK.[K]	1xAcetyl [K2]; 1xPropionamide [C10]	0.000658948	0.0014403	1	1	1	1	Q6PI48	Q6PI48 [143-153]	Q6PI48 1xAcetyl [K144]	1	1302.71	Not Found	Not Found	Not Found	Not Found	High	Not Found	High	0.002564	0.001887	1.94
FALSE	High	Master Protein	Q9Y262	Eukaryotic translation initiation factor 3 subunit L OS=Homo sapiens OX=9606 GN=EIF3L PE=1 SV=1	0	4.737	3	2	2	3	2	564	66.7	6.34	2.15	2	0	Not Found	Not Found	High	Not Found	Not Found	High	1	Acetyl [K549]
	Checked	Confidence	Annotated Sequence	Modifications	Qvality PEP	Qvality q-value	# Protein Groups	# Proteins	# Isoforms	# PSMs	Master Protein Accessions	Positions in Master Proteins	Modifications in Master Proteins	# Missed Cleavages	Theo. MH+ [Da]	Found in Sample: [S1] F1: Sample	Found in Sample: [S2] F2: Sample	Found in Sample: [S3] F3: Sample	Found in Sample: [S4] F4: Sample	Found in Sample: [S5] F5: Sample	Found in Sample: [S6] F6: Sample	Confidence (by Search Engine): Sequest HT	Percolator q-Value (by Search Engine): Sequest HT	Percolator PEP (by Search Engine): Sequest HT	XCorr (by Search Engine): Sequest HT
	FALSE	High	[R].QIHKFEELNR.[T]	1xAcetyl [K4]	0.0109975	0.00224277	1	1	1	2	Q9Y262	Q9Y262 [546-555]	Q9Y262 1xAcetyl [K549]	1	1355.71	Not Found	Not Found	High	Not Found	Not Found	Not Found	High	0.00335	0.01089	2.15
FALSE	High	Master Protein	Q8NB90	ATPase family protein 2 homolog OS=Homo sapiens OX=9606 GN=SPATA5 PE=1 SV=3	0	4.732	1	1	1	1	1	893	97.8	5.66	2.78	1	0	Not Found	Not Found	Not Found	Not Found	Not Found	High	1
FALSE	High	Master Protein	P16615	Sarcoplasmic/endoplasmic reticulum calcium ATPase 2 OS=Homo sapiens OX=9606 GN=ATP2A2 PE=1 SV=1	0	4.712	3	3	3	3	3	1042	114.7	5.34	3.45	3	0	Not Found	High	Not Found	Not Found	High	Not Found	1	Acetyl [K464; K514]
	Checked	Confidence	Annotated Sequence	Modifications	Qvality PEP	Qvality q-value	# Protein Groups	# Proteins	# Isoforms	# PSMs	Master Protein Accessions	Positions in Master Proteins	Modifications in Master Proteins	# Missed Cleavages	Theo. MH+ [Da]	Found in Sample: [S1] F1: Sample	Found in Sample: [S2] F2: Sample	Found in Sample: [S3] F3: Sample	Found in Sample: [S4] F4: Sample	Found in Sample: [S5] F5: Sample	Found in Sample: [S6] F6: Sample	Confidence (by Search Engine): Sequest HT	Percolator q-Value (by Search Engine): Sequest HT	Percolator PEP (by Search Engine): Sequest HT	XCorr (by Search Engine): Sequest HT
	FALSE	High	[K].GLSKIER.[A]	1xAcetyl [K4]	0.0435001	0.00569921	1	1	1	1	P16615	P16615 [461-467]	P16615 1xAcetyl [K464]	1	844.489	Not Found	High	Not Found	Not Found	Not Found	Not Found	High	0.004386	0.03567	1.68
	FALSE	High	[K].MFVKGAPEGVIDR.[C]	1xAcetyl [K4]; 1xOxidation [M1]	0.00643726	0.00191727	1	2	1	1	P16615	P16615 [511-523]	P16615 1xAcetyl [K514]	1	1476.75	Not Found	Not Found	Not Found	Not Found	High	Not Found	High	0.002564	0.01376	1.03
FALSE	High	Master Protein	P61204	ADP-ribosylation factor 3 OS=Homo sapiens OX=9606 GN=ARF3 PE=1 SV=2	0	4.708	15	2	2	3	2	181	20.6	7.43	4.89	2	0	Not Found	High	High	Not Found	Not Found	High	1
FALSE	High	Master Protein	P07237	Protein disulfide-isomerase OS=Homo sapiens OX=9606 GN=P4HB PE=1 SV=3	0	4.704	3	1	1	3	1	508	57.1	4.87	3.39	1	0	Not Found	Not Found	Not Found	Not Found	High	High	1
FALSE	High	Master Protein	P54577	Tyrosine--tRNA ligase, cytoplasmic OS=Homo sapiens OX=9606 GN=YARS1 PE=1 SV=4	0	4.701	5	2	2	2	2	528	59.1	7.05	0	2	0	Not Found	High	High	Not Found	Not Found	Not Found	1	Acetyl [K380]
	Checked	Confidence	Annotated Sequence	Modifications	Qvality PEP	Qvality q-value	# Protein Groups	# Proteins	# Isoforms	# PSMs	Master Protein Accessions	Positions in Master Proteins	Modifications in Master Proteins	# Missed Cleavages	Theo. MH+ [Da]	Found in Sample: [S1] F1: Sample	Found in Sample: [S2] F2: Sample	Found in Sample: [S3] F3: Sample	Found in Sample: [S4] F4: Sample	Found in Sample: [S5] F5: Sample	Found in Sample: [S6] F6: Sample	Confidence (by Search Engine): Sequest HT	Percolator q-Value (by Search Engine): Sequest HT	Percolator PEP (by Search Engine): Sequest HT	XCorr (by Search Engine): Sequest HT
	FALSE	High	[K].IITVEKHPDADSLYVEK.[I]	1xAcetyl [K6]	0.00196229	0.0014403	1	1	1	1	P54577	P54577 [375-391]	P54577 1xAcetyl [K380]	1	1999.04	Not Found	Not Found	High	Not Found	Not Found	Not Found	High	0.00335	0.002177	1.94
FALSE	High	Master Protein	O76003	Glutaredoxin-3 OS=Homo sapiens OX=9606 GN=GLRX3 PE=1 SV=2	0	4.675	4	1	1	1	1	335	37.4	5.39	2.36	1	0	Not Found	Not Found	Not Found	Not Found	Not Found	High	1
FALSE	High	Master Protein	Q06203	Amidophosphoribosyltransferase OS=Homo sapiens OX=9606 GN=PPAT PE=1 SV=1	0	4.668	4	1	1	1	1	517	57.4	6.76	3.18	1	0	Not Found	Not Found	High	Not Found	Not Found	Not Found	1	Acetyl [K62]
	Checked	Confidence	Annotated Sequence	Modifications	Qvality PEP	Qvality q-value	# Protein Groups	# Proteins	# Isoforms	# PSMs	Master Protein Accessions	Positions in Master Proteins	Modifications in Master Proteins	# Missed Cleavages	Theo. MH+ [Da]	Found in Sample: [S1] F1: Sample	Found in Sample: [S2] F2: Sample	Found in Sample: [S3] F3: Sample	Found in Sample: [S4] F4: Sample	Found in Sample: [S5] F5: Sample	Found in Sample: [S6] F6: Sample	Confidence (by Search Engine): Sequest HT	Percolator q-Value (by Search Engine): Sequest HT	Percolator PEP (by Search Engine): Sequest HT	XCorr (by Search Engine): Sequest HT
	FALSE	High	[R].GQESAGIVTSDGSSVPTFKSHK.[G]	1xAcetyl [K19]	1.3959e-05	0.0014403	1	1	1	1	Q06203	Q06203 [44-65]	Q06203 1xAcetyl [K62]	1	2261.1	Not Found	Not Found	High	Not Found	Not Found	Not Found	High	0.00335	2.148e-05	3.18
FALSE	High	Master Protein	Q9UNL4	Inhibitor of growth protein 4 OS=Homo sapiens OX=9606 GN=ING4 PE=1 SV=1	0	4.656	14	2	3	3	2	249	28.5	7.62	2.47	2	0	Not Found	High	High	High	Not Found	Not Found	1	Acetyl [K114; K127; K129; K146; K148; K156]
	Checked	Confidence	Annotated Sequence	Modifications	Qvality PEP	Qvality q-value	# Protein Groups	# Proteins	# Isoforms	# PSMs	Master Protein Accessions	Positions in Master Proteins	Modifications in Master Proteins	# Missed Cleavages	Theo. MH+ [Da]	Found in Sample: [S1] F1: Sample	Found in Sample: [S2] F2: Sample	Found in Sample: [S3] F3: Sample	Found in Sample: [S4] F4: Sample	Found in Sample: [S5] F5: Sample	Found in Sample: [S6] F6: Sample	Confidence (by Search Engine): Sequest HT	Percolator q-Value (by Search Engine): Sequest HT	Percolator PEP (by Search Engine): Sequest HT	XCorr (by Search Engine): Sequest HT
	FALSE	High	[K].EKQIESSDYDSSSSKGKK.[K]	2xAcetyl [K15; K17]	0.057271	0.00569921	1	1	1	1	Q9UNL4	Q9UNL4 [113-130]	Q9UNL4 2xAcetyl [K127; K129]	3	2086.98	Not Found	Not Found	High	Not Found	Not Found	Not Found	High	0.00335	0.05128	0.92
	FALSE	High	[K].EKQIESSDYDSSSSKGKK.[K]	3xAcetyl [K2; K15; K17]	0.00772711	0.00224277	1	1	1	1	Q9UNL4	Q9UNL4 [113-130]	Q9UNL4 3xAcetyl [K114; K127; K129]	3	2128.99	Not Found	Not Found	Not Found	High	Not Found	Not Found	High	0.004274	0.01839	1.4
	FALSE	High	[R].SKGKNSDEEAPKTAQK.[K]	3xAcetyl [K2; K4; K12]	0.0280111	0.00353869	1	1	1	1	Q9UNL4	Q9UNL4 [145-160]	Q9UNL4 3xAcetyl [K146; K148; K156]	3	1843.9	Not Found	High	Not Found	Not Found	Not Found	Not Found	High	0.004386	0.02339	2.47
FALSE	High	Master Protein	O15460	Prolyl 4-hydroxylase subunit alpha-2 OS=Homo sapiens OX=9606 GN=P4HA2 PE=1 SV=1	0	4.652	4	1	1	1	1	535	60.9	5.71	3.03	1	0	Not Found	Not Found	Not Found	Not Found	Not Found	High	1
FALSE	High	Master Protein	P11310	Medium-chain specific acyl-CoA dehydrogenase, mitochondrial OS=Homo sapiens OX=9606 GN=ACADM PE=1 SV=1	0	4.642	10	3	3	3	3	421	46.6	8.37	4.02	3	0	Not Found	High	Not Found	Not Found	High	High	1	Acetyl [K179; K217; K279]
	Checked	Confidence	Annotated Sequence	Modifications	Qvality PEP	Qvality q-value	# Protein Groups	# Proteins	# Isoforms	# PSMs	Master Protein Accessions	Positions in Master Proteins	Modifications in Master Proteins	# Missed Cleavages	Theo. MH+ [Da]	Found in Sample: [S1] F1: Sample	Found in Sample: [S2] F2: Sample	Found in Sample: [S3] F3: Sample	Found in Sample: [S4] F4: Sample	Found in Sample: [S5] F5: Sample	Found in Sample: [S6] F6: Sample	Confidence (by Search Engine): Sequest HT	Percolator q-Value (by Search Engine): Sequest HT	Percolator PEP (by Search Engine): Sequest HT	XCorr (by Search Engine): Sequest HT
	FALSE	High	[K].APANKAFTGFIVEADTPGIQIGR.[K]	1xAcetyl [K5]	0.0314204	0.0039873	1	1	1	1	P11310	P11310 [213-235]	P11310 1xAcetyl [K217]	1	2415.27	Not Found	High	Not Found	Not Found	Not Found	Not Found	High	0.004386	0.02621	2.24
	FALSE	High	[K].KGDEYIINGQK.[M]	1xAcetyl [K1]	0.0607788	0.00590115	1	1	1	1	P11310	P11310 [179-189]	P11310 1xAcetyl [K179]	1	1306.66	Not Found	Not Found	Not Found	Not Found	Not Found	High	High	0.007075	0.06659	1.21
	FALSE	High	[K].VAMGAFDKTR.[P]	1xAcetyl [K8]; 1xOxidation [M3]	0.00605701	0.00191727	1	1	1	1	P11310	P11310 [272-281]	P11310 1xAcetyl [K279]	1	1153.57	Not Found	Not Found	Not Found	Not Found	High	Not Found	High	0.002564	0.01308	1.78
FALSE	High	Master Protein	Q53H12	Acylglycerol kinase, mitochondrial OS=Homo sapiens OX=9606 GN=AGK PE=1 SV=2	0	4.641	6	1	1	1	1	422	47.1	8.09	3.09	1	0	Not Found	Not Found	Not Found	Not Found	Not Found	High	1
FALSE	High	Master Protein	P06280	Alpha-galactosidase A OS=Homo sapiens OX=9606 GN=GLA PE=1 SV=1	0	4.637	7	3	3	3	3	429	48.7	5.6	0	3	0	Not Found	High	Not Found	High	Not Found	Not Found	1
FALSE	High	Master Protein	Q07666	KH domain-containing, RNA-binding, signal transduction-associated protein 1 OS=Homo sapiens OX=9606 GN=KHDRBS1 PE=1 SV=1	0	4.618	7	3	3	3	3	443	48.2	8.66	1.79	3	0	Not Found	Not Found	High	Not Found	Not Found	Not Found	1	Acetyl [K169; K200; K432]
	Checked	Confidence	Annotated Sequence	Modifications	Qvality PEP	Qvality q-value	# Protein Groups	# Proteins	# Isoforms	# PSMs	Master Protein Accessions	Positions in Master Proteins	Modifications in Master Proteins	# Missed Cleavages	Theo. MH+ [Da]	Found in Sample: [S1] F1: Sample	Found in Sample: [S2] F2: Sample	Found in Sample: [S3] F3: Sample	Found in Sample: [S4] F4: Sample	Found in Sample: [S5] F5: Sample	Found in Sample: [S6] F6: Sample	Confidence (by Search Engine): Sequest HT	Percolator q-Value (by Search Engine): Sequest HT	Percolator PEP (by Search Engine): Sequest HT	XCorr (by Search Engine): Sequest HT
	FALSE	High	[K].APPARPVKGAYR.[E]	1xAcetyl [K8]	0.0517505	0.00569921	1	1	1	1	Q07666	Q07666 [425-436]	Q07666 1xAcetyl [K432]	2	1324.75	Not Found	Not Found	High	Not Found	Not Found	Not Found	High	0.00335	0.04671	1.05
	FALSE	High	[K].ISVLGKGSMR.[D]	1xAcetyl [K6]; 1xOxidation [M9]	0.0607788	0.00590115	1	1	1	1	Q07666	Q07666 [195-204]	Q07666 1xAcetyl [K200]	1	1105.6	Not Found	Not Found	High	Not Found	Not Found	Not Found	High	0.00335	0.05426	1.56
	FALSE	High	[K].QYPKFNFVGK.[IL]	1xAcetyl [K4]	0.00950345	0.00224277	1	2	1	1	Q07666	Q07666 [166-175]	Q07666 1xAcetyl [K169]	1	1269.66	Not Found	Not Found	High	Not Found	Not Found	Not Found	High	0.00335	0.009515	1.79
FALSE	High	Master Protein	Q14566	DNA replication licensing factor MCM6 OS=Homo sapiens OX=9606 GN=MCM6 PE=1 SV=1	0	4.616	3	2	2	2	2	821	92.8	5.41	0	2	0	Not Found	High	High	Not Found	Not Found	Not Found	1	Acetyl [K313; K599]
	Checked	Confidence	Annotated Sequence	Modifications	Qvality PEP	Qvality q-value	# Protein Groups	# Proteins	# Isoforms	# PSMs	Master Protein Accessions	Positions in Master Proteins	Modifications in Master Proteins	# Missed Cleavages	Theo. MH+ [Da]	Found in Sample: [S1] F1: Sample	Found in Sample: [S2] F2: Sample	Found in Sample: [S3] F3: Sample	Found in Sample: [S4] F4: Sample	Found in Sample: [S5] F5: Sample	Found in Sample: [S6] F6: Sample	Confidence (by Search Engine): Sequest HT	Percolator q-Value (by Search Engine): Sequest HT	Percolator PEP (by Search Engine): Sequest HT	XCorr (by Search Engine): Sequest HT
	FALSE	High	[K].ESEDFIVEQYKHLR.[Q]	1xAcetyl [K11]	0.00899698	0.00224277	1	1	1	1	Q14566	Q14566 [589-602]	Q14566 1xAcetyl [K599]	1	1834.9	Not Found	High	Not Found	Not Found	Not Found	Not Found	High	0.004386	0.008129	1.52
	FALSE	High	[R].FGGKELR.[D]	1xAcetyl [K4]	0.00274367	0.00191727	1	1	1	1	Q14566	Q14566 [310-316]	Q14566 1xAcetyl [K313]	1	848.462	Not Found	Not Found	High	Not Found	Not Found	Not Found	High	0.00335	0.00298	1.56
FALSE	High	Master Protein	P53396	ATP-citrate synthase OS=Homo sapiens OX=9606 GN=ACLY PE=1 SV=3	0	4.609	3	3	3	3	3	1101	120.8	7.33	1.97	3	0	Not Found	High	Not Found	Not Found	Not Found	High	1	Acetyl [K968; K978]
	Checked	Confidence	Annotated Sequence	Modifications	Qvality PEP	Qvality q-value	# Protein Groups	# Proteins	# Isoforms	# PSMs	Master Protein Accessions	Positions in Master Proteins	Modifications in Master Proteins	# Missed Cleavages	Theo. MH+ [Da]	Found in Sample: [S1] F1: Sample	Found in Sample: [S2] F2: Sample	Found in Sample: [S3] F3: Sample	Found in Sample: [S4] F4: Sample	Found in Sample: [S5] F5: Sample	Found in Sample: [S6] F6: Sample	Confidence (by Search Engine): Sequest HT	Percolator q-Value (by Search Engine): Sequest HT	Percolator PEP (by Search Engine): Sequest HT	XCorr (by Search Engine): Sequest HT
	FALSE	High	[K].EGKLIMGIGHR.[V]	1xAcetyl [K3]; 1xOxidation [M6]	0.0493341	0.00569921	1	1	1	1	P53396	P53396 [966-976]	P53396 1xAcetyl [K968]	1	1268.68	Not Found	Not Found	Not Found	Not Found	Not Found	High	High	0.006488	0.055	1.12
	FALSE	High	[R].VKSINNPDMR.[V]	1xAcetyl [K2]; 1xOxidation [M9]	0.0565932	0.00569921	1	1	1	1	P53396	P53396 [977-986]	P53396 1xAcetyl [K978]	1	1231.61	Not Found	High	Not Found	Not Found	Not Found	Not Found	High	0.004386	0.04573	1.97
FALSE	High	Master Protein	Q4G0N4	NAD kinase 2, mitochondrial OS=Homo sapiens OX=9606 GN=NADK2 PE=1 SV=2	0	4.59	5	2	2	2	2	442	49.4	8.18	3.89	2	0	Not Found	Not Found	Not Found	High	Not Found	High	1	Acetyl [K304; K397]
	Checked	Confidence	Annotated Sequence	Modifications	Qvality PEP	Qvality q-value	# Protein Groups	# Proteins	# Isoforms	# PSMs	Master Protein Accessions	Positions in Master Proteins	Modifications in Master Proteins	# Missed Cleavages	Theo. MH+ [Da]	Found in Sample: [S1] F1: Sample	Found in Sample: [S2] F2: Sample	Found in Sample: [S3] F3: Sample	Found in Sample: [S4] F4: Sample	Found in Sample: [S5] F5: Sample	Found in Sample: [S6] F6: Sample	Confidence (by Search Engine): Sequest HT	Percolator q-Value (by Search Engine): Sequest HT	Percolator PEP (by Search Engine): Sequest HT	XCorr (by Search Engine): Sequest HT
[truncated: 1,774 more rows]

## Sheet: Acetyl (K)sites_D3
Checked	Protein FDR Confidence: Combined	Master	Accession	Description	Exp. q-value: Combined	Sum PEP Score	Coverage [%]	# Peptides	# Isoforms	# PSMs	# Unique Peptides	# AAs	MW [kDa]	calc. pI	Score Sequest HT: Sequest HT	# Peptides (by Search Engine): Sequest HT	# Protein Pathway Groups	Found in Sample: [S1] F1: Sample	Found in Sample: [S2] F2: Sample	Found in Sample: [S3] F3: Sample	Found in Sample: [S4] F4: Sample	Found in Sample: [S5] F5: Sample	Found in Sample: [S6] F6: Sample	# Protein Groups	Modifications
[truncated: 47,862 more rows]

[truncated: 4 more sheets: D0_sites_DMSO, D0_sites_D3, D3_sites_DMSO, D3_sites_D3]
