# Supplementary material for: Aspirin‐Mediated Acetylation of SIRT1 Maintains Intestinal Immune Homeostasis
Source: Adv Sci (Weinh). 2024 Mar 14;11(19):2306378. doi: 10.1002/advs.202306378 (PMC11109641; doi:10.1002/advs.202306378)
Supplement: Supplementary file 3 — Supporting Information [file ADVS-11-2306378-s001.xlsx]

## Sheet: 工作表1
引物名称		碱基数
Gene name	Forward primer	Reverse primer
GADPH	AGGTCGGTGTGAACGGATTTG	TGTAGACCATGTAGTTGAGGTCA
IL-1β	TCG CTCAGGGTCACAAGAAA	CATCAGAGGCAAGGAGGAAAAC
IL-6	ACAAGTCGGAGGCTTAATTACACAT	TTGCCATTGCACAACTCTTTTC
TNF-α	AGGCTGCCCCGACTACGT	GACTTTCTCCTGGTATGAGATAGCAAA
IL-12	AGACCCTGCCCATTGAACTG	GAAGCTGGTGCTGTAGTTCTCATATTT
Caspase1	ACTCGTACACGTCTTGCCCTCA	CTGGGCAGGCAGCAAATTC
IL-17a	GGAAAGCTGGACCACCACA	CACACCCACCAGCATCTTCTC
IFNg	CAGCAACAGCAAGGCGAAA	CTGGACCTGTGGGTTGTTGAC
BAX	GCGAGTGTCTCAAGCGC	GCACCAGTTTGCTGGCA
PUMA	CTGGAGGGTCATGTACAATCTCTT	CACCTAGTTGGGCTCCATTTCT
